# Supplementary material for: FAK regulates IL-33 expression by controlling chromatin accessibility at c-Jun motifs
Source: Sci Rep. 2021 Jan 8;11:229. doi: 10.1038/s41598-020-80111-9 (PMC7794255; doi:10.1038/s41598-020-80111-9)
Supplement: Supplementary file 1 — Supplementary Data S1. [file 41598_2020_80111_MOESM1_ESM.xlsx]

## Sheet: Tab1 WT_vs_Null_motifenrichment
Motif Name	Consensus	P-value	Log P-value	q-value (Benjamini)	# of Target Sequences with Motif(of 6726)	% of Target Sequences with Motif	# of Background Sequences with Motif(of 508)	% of Background Sequences with Motif
Jun-AP1(bZIP)/K562-cJun-ChIP-Seq(GSE31477)/Homer	GATGASTCATCN	1e-244	-5.638e	0	2375	0.3531	92.3	0.1816
Fosl2(bZIP)/3T3L1-Fosl2-ChIP-Seq(GSE56872)/Homer	NATGASTCABNN	1e-214	-4.931e	0	2765	0.411	121.9	0.24
NFE2L2(bZIP)/HepG2-NFE2L2-ChIP-Seq(Encode)/Homer	AWWWTGCTGAGTCAT	1e-172	-3.970e	0	320	0.0476	3.9	0.0078
CEBP:CEBP(bZIP)/MEF-Chop-ChIP-Seq(GSE35681)/Homer	NTNATGCAAYMNNHTGMAAY	1e-109	-2.519e	0	158	0.0235	0	0
Bach2(bZIP)/OCILy7-Bach2-ChIP-Seq(GSE44420)/Homer	TGCTGAGTCA	1e-102	-2.362e	0	1298	0.193	53.1	0.1045
Olig2(bHLH)/Neuron-Olig2-ChIP-Seq(GSE30882)/Homer	RCCATMTGTT	1e-98	-2.260e	0	1958	0.2911	94.8	0.1865
Ptf1a(bHLH)/Panc1-Ptf1a-ChIP-Seq(GSE47459)/Homer	ACAGCTGTTN	1e-96	-2.224e	0	2215	0.3293	111.6	0.2196
Atoh1(bHLH)/Cerebellum-Atoh1-ChIP-Seq(GSE22111)/Homer	VNRVCAGCTGGY	1e-95	-2.206e	0	1276	0.1897	53.6	0.1054
NeuroG2(bHLH)/Fibroblast-NeuroG2-ChIP-Seq(GSE75910)/Homer	ACCATCTGTT	1e-95	-2.192e	0	1724	0.2563	80.3	0.158
TCF4(bHLH)/SHSY5Y-TCF4-ChIP-Seq(GSE96915)/Homer	SMCATCTGKH	1e-92	-2.120e	0	1808	0.2688	86.3	0.1699
Fra1(bZIP)/BT549-Fra1-ChIP-Seq(GSE46166)/Homer	NNATGASTCATH	1e-85	-1.976e	0	3420	0.5084	198.3	0.3903
Atf4(bZIP)/MEF-Atf4-ChIP-Seq(GSE35681)/Homer	MTGATGCAAT	1e-85	-1.958e	0	386	0.0574	10	0.0196
JunB(bZIP)/DendriticCells-Junb-ChIP-Seq(GSE36099)/Homer	RATGASTCAT	1e-76	-1.772e	0	3363	0.4999	197.8	0.3892
Chop(bZIP)/MEF-Chop-ChIP-Seq(GSE35681)/Homer	ATTGCATCAT	1e-76	-1.753e	0	319	0.0474	7.1	0.014
ELF1(ETS)/Jurkat-ELF1-ChIP-Seq(SRA014231)/Homer	AVCCGGAAGT	1e-73	-1.688e	0	601	0.0893	20	0.0395
Fra2(bZIP)/Striatum-Fra2-ChIP-Seq(GSE43429)/Homer	GGATGACTCATC	1e-69	-1.610e	0	3203	0.4761	188.2	0.3704
NeuroD1(bHLH)/Islet-NeuroD1-ChIP-Seq(GSE30298)/Homer	GCCATCTGTT	1e-65	-1.508e	0	947	0.1408	40.2	0.0792
Bach1(bZIP)/K562-Bach1-ChIP-Seq(GSE31477)/Homer	AWWNTGCTGAGTCAT	1e-60	-1.397e	0	382	0.0568	11.2	0.0221
BATF(bZIP)/Th17-BATF-ChIP-Seq(GSE39756)/Homer	DATGASTCAT	1e-58	-1.349e	0	3549	0.5276	218.9	0.4309
KLF5(Zf)/LoVo-KLF5-ChIP-Seq(GSE49402)/Homer	DGGGYGKGGC	1e-57	-1.316e	0	1549	0.2303	79.6	0.1566
Klf4(Zf)/mES-Klf4-ChIP-Seq(GSE11431)/Homer	GCCACACCCA	1e-52	-1.214e	0	618	0.0919	24.2	0.0476
CTCF(Zf)/CD4+CTCF-ChIP-Seq(Barski_et_al.)/Homer	AYAGTGCCMYCTRGTGGCCA	1e-50	-1.164e	0	379	0.0563	12.2	0.0239
Sox3(HMG)/NPC-Sox3-ChIP-Seq(GSE33059)/Homer	CCWTTGTY	1e-48	-1.117e	0	1854	0.2756	102.1	0.2009
NF-E2(bZIP)/K562-NFE2-ChIP-Seq(GSE31477)/Homer	GATGACTCAGCA	1e-47	-1.089e	0	411	0.0611	14.9	0.0294
GABPA(ETS)/Jurkat-GABPa-ChIP-Seq(GSE17954)/Homer	RACCGGAAGT	1e-45	-1.055e	0	988	0.1469	47.4	0.0933
Nrf2(bZIP)/Lymphoblast-Nrf2-ChIP-Seq(GSE37589)/Homer	HTGCTGAGTCAT	1e-44	-1.035e	0	323	0.048	10.1	0.0198
HEB(bHLH)/mES-Heb-ChIP-Seq(GSE53233)/Homer	VCAGCTGBNN	1e-44	-1.018e	0	1469	0.2184	78.5	0.1546
Cux2(Homeobox)/Liver-Cux2-ChIP-Seq(GSE35985)/Homer	HNRAATCAAT	1e-43	-9.986e	0	207	0.0308	5.2	0.0102
BORIS(Zf)/K562-CTCFL-ChIP-Seq(GSE32465)/Homer	CNNBRGCGCCCCCTGSTGGC	1e-42	-9.866e	0	418	0.0621	15.4	0.0302
Tbx6(T-box)/ESC-Tbx6-ChIP-Seq(GSE93524)/Homer	DAGGTGTBAA	1e-41	-9.474e	0	561	0.0834	23.3	0.0459
Sox2(HMG)/mES-Sox2-ChIP-Seq(GSE11431)/Homer	BCCATTGTTC	1e-40	-9.263e	0	995	0.1479	49.3	0.0971
E2A(bHLH),near_PU.1/Bcell-PU.1-ChIP-Seq(GSE21512)/Homer	NVCACCTGBN	1e-38	-8.817e	0	497	0.0739	20.8	0.0409
SPDEF(ETS)/VCaP-SPDEF-ChIP-Seq(SRA014231)/Homer	ASWTCCTGBT	1e-36	-8.497e	0	947	0.1408	47.9	0.0943
Tcf21(bHLH)/ArterySmoothMuscle-Tcf21-ChIP-Seq(GSE61369)/Homer	NAACAGCTGG	1e-36	-8.490e	0	1121	0.1666	58	0.1142
ETV1(ETS)/GIST48-ETV1-ChIP-Seq(GSE22441)/Homer	AACCGGAAGT	1e-36	-8.396e	0	1441	0.2142	79.9	0.1572
Ascl1(bHLH)/NeuralTubes-Ascl1-ChIP-Seq(GSE55840)/Homer	NNVVCAGCTGBN	1e-36	-8.331e	0	1394	0.2072	76.1	0.1497
Ap4(bHLH)/AML-Tfap4-ChIP-Seq(GSE45738)/Homer	NAHCAGCTGD	1e-35	-8.286e	0	1271	0.1889	69	0.1357
KLF3(Zf)/MEF-Klf3-ChIP-Seq(GSE44748)/Homer	NRGCCCCRCCCHBNN	1e-34	-7.994e	0	758	0.1127	36.3	0.0714
Elk1(ETS)/Hela-Elk1-ChIP-Seq(GSE31477)/Homer	HACTTCCGGY	1e-34	-7.890e	0	656	0.0975	30.4	0.0598
Sp5(Zf)/mES-Sp5.Flag-ChIP-Seq(GSE72989)/Homer	RGKGGGCGGAGC	1e-33	-7.713e	0	1103	0.164	58.5	0.1151
Sox10(HMG)/SciaticNerve-Sox3-ChIP-Seq(GSE35132)/Homer	CCWTTGTYYB	1e-32	-7.578e	0	1716	0.2551	99.6	0.1959
ETS1(ETS)/Jurkat-ETS1-ChIP-Seq(GSE17954)/Homer	ACAGGAAGTG	1e-32	-7.432e	0	1204	0.179	65.3	0.1285
E2A(bHLH)/proBcell-E2A-ChIP-Seq(GSE21978)/Homer	DNRCAGCTGY	1e-32	-7.397e	0	1002	0.149	52.6	0.1034
Atf3(bZIP)/GBM-ATF3-ChIP-Seq(GSE33912)/Homer	DATGASTCATHN	1e-31	-7.352e	0	3571	0.5308	233.4	0.4593
Twist(bHLH)/HMLE-TWIST1-ChIP-Seq(Chang_et_al)/Homer	VCAKCTGGNNNCCAGMTGBN	1e-31	-7.336e	0	183	0.0272	5.4	0.0106
ETS(ETS)/Promoter/Homer	AACCGGAAGT	1e-31	-7.317e	0	420	0.0624	17.2	0.0338
Sox4(HMG)/proB-Sox4-ChIP-Seq(GSE50066)/Homer	YCTTTGTTCC	1e-31	-7.238e	0	856	0.1272	43.7	0.0859
Sox6(HMG)/Myotubes-Sox6-ChIP-Seq(GSE32627)/Homer	CCATTGTTNY	1e-30	-7.038e	0	1583	0.2353	91.5	0.18
ETV4(ETS)/HepG2-ETV4-ChIP-Seq(ENCODE)/Homer	ACCGGAAGTG	1e-30	-7.030e	0	1209	0.1797	66.5	0.1308
Elk4(ETS)/Hela-Elk4-ChIP-Seq(GSE31477)/Homer	NRYTTCCGGY	1e-30	-6.954e	0	655	0.0974	31.2	0.0615
EWS:FLI1-fusion(ETS)/SK_N_MC-EWS:FLI1-ChIP-Seq(SRA014231)/Homer	VACAGGAAAT	1e-29	-6.805e	0	685	0.1018	33.9	0.0667
SCRT1(Zf)/HEK293-SCRT1.eGFP-ChIP-Seq(Encode)/Homer	GCAACAGGTG	1e-27	-6.387e	0	151	0.0224	4.8	0.0094
Fli1(ETS)/CD8-FLI-ChIP-Seq(GSE20898)/Homer	NRYTTCCGGH	1e-26	-5.987e	0	1256	0.1867	71.3	0.1403
NFAT(RHD)/Jurkat-NFATC1-ChIP-Seq(Jolma_et_al.)/Homer	ATTTTCCATT	1e-25	-5.972e	0	732	0.1088	37.3	0.0734
Zic(Zf)/Cerebellum-ZIC1.2-ChIP-Seq(GSE60731)/Homer	CCTGCTGAGH	1e-25	-5.890e	0	682	0.1014	34.4	0.0677
Klf9(Zf)/GBM-Klf9-ChIP-Seq(GSE62211)/Homer	GCCACRCCCACY	1e-25	-5.873e	0	534	0.0794	25.3	0.0498
Tbx21(T-box)/GM12878-TBX21-ChIP-Seq(Encode)/Homer	AGGTGTGAAA	1e-25	-5.861e	0	517	0.0769	24.8	0.0488
Reverb(NR),DR2/RAW-Reverba.biotin-ChIP-Seq(GSE45914)/Homer	GTRGGTCASTGGGTCA	1e-24	-5.745e	0	167	0.0248	6	0.0118
ERG(ETS)/VCaP-ERG-ChIP-Seq(GSE14097)/Homer	ACAGGAAGTG	1e-24	-5.715e	0	1659	0.2466	99.9	0.1967
Sp1(Zf)/Promoter/Homer	GGCCCCGCCCCC	1e-24	-5.694e	0	446	0.0663	20.1	0.0395
KLF6(Zf)/PDAC-KLF6-ChIP-Seq(GSE64557)/Homer	MKGGGYGTGGCC	1e-24	-5.637e	0	1201	0.1785	68.1	0.134
Unknown-ESC-element(?)/mES-Nanog-ChIP-Seq(GSE11724)/Homer	CACAGCAGGGGG	1e-23	-5.435e	0	492	0.0731	23.8	0.0469
EWS:ERG-fusion(ETS)/CADO_ES1-EWS:ERG-ChIP-Seq(SRA014231)/Homer	ATTTCCTGTN	1e-23	-5.392e	0	813	0.1209	43.2	0.085
STAT6(Stat)/CD4-Stat6-ChIP-Seq(GSE22104)/Homer	ABTTCYYRRGAA	1e-22	-5.270e	0	404	0.0601	18.4	0.0363
ZEB2(Zf)/SNU398-ZEB2-ChIP-Seq(GSE103048)/Homer	GNMCAGGTGTGC	1e-22	-5.213e	0	297	0.0442	12.3	0.0242
YY1(Zf)/Promoter/Homer	CAAGATGGCGGC	1e-22	-5.145e	0	63	0.0094	0	0
KLF14(Zf)/HEK293-KLF14.GFP-ChIP-Seq(GSE58341)/Homer	RGKGGGCGKGGC	1e-22	-5.077e	0	1623	0.2413	98.8	0.1944
ELF3(ETS)/PDAC-ELF3-ChIP-Seq(GSE64557)/Homer	ANCAGGAAGT	1e-21	-5.032e	0	710	0.1055	37.5	0.0737
PPARa(NR),DR1/Liver-Ppara-ChIP-Seq(GSE47954)/Homer	VNAGGKCAAAGGTCA	1e-21	-5.006e	0	630	0.0937	32.6	0.0642
HNF1b(Homeobox)/PDAC-HNF1B-ChIP-Seq(GSE64557)/Homer	GTTAATNATTAA	1e-21	-4.988e	0	62	0.0092	0.6	0.0011
AP-1(bZIP)/ThioMac-PU.1-ChIP-Seq(GSE21512)/Homer	VTGACTCATC	1e-21	-4.889e	0	3597	0.5347	242.2	0.4767
Zic3(Zf)/mES-Zic3-ChIP-Seq(GSE37889)/Homer	GGCCYCCTGCTGDGH	1e-20	-4.766e	0	462	0.0687	22.7	0.0447
CUX1(Homeobox)/K562-CUX1-ChIP-Seq(GSE92882)/Homer	TATCGATNAN	1e-19	-4.441e	0	320	0.0476	14.1	0.0278
ELF5(ETS)/T47D-ELF5-ChIP-Seq(GSE30407)/Homer	ACVAGGAAGT	1e-19	-4.433e	0	695	0.1033	37.6	0.074
Etv2(ETS)/ES-ER71-ChIP-Seq(GSE59402)/Homer(0.967)	NNAYTTCCTGHN	1e-18	-4.343e	0	1087	0.1616	63.7	0.1253
EKLF(Zf)/Erythrocyte-Klf1-ChIP-Seq(GSE20478)/Homer	NWGGGTGTGGCY	1e-18	-4.302e	0	369	0.0549	17	0.0335
E-box(bHLH)/Promoter/Homer	SSGGTCACGTGA	1e-18	-4.245e	0	84	0.0125	2	0.004
CHR(?)/Hela-CellCycle-Expression/Homer	SRGTTTCAAA	1e-18	-4.198e	0	367	0.0546	17.5	0.0344
Pitx1:Ebox(Homeobox,bHLH)/Hindlimb-Pitx1-ChIP-Seq(GSE41591)/Homer	YTAATTRAWWCCAGATGT	1e-18	-4.196e	0	350	0.052	16.8	0.0331
Sox17(HMG)/Endoderm-Sox17-ChIP-Seq(GSE61475)/Homer	CCATTGTTYB	1e-17	-4.095e	0	809	0.1203	45.2	0.089
ZBTB18(Zf)/HEK293-ZBTB18.GFP-ChIP-Seq(GSE58341)/Homer	AACATCTGGA	1e-17	-4.042e	0	638	0.0948	34.7	0.0682
Max(bHLH)/K562-Max-ChIP-Seq(GSE31477)/Homer	RCCACGTGGYYN	1e-17	-3.955e	0	573	0.0852	30.8	0.0606
ZNF652/HepG2-ZNF652.Flag-ChIP-Seq(Encode)/Homer	TTAACCCTTTVNKKN	1e-17	-3.936e	0	126	0.0187	4.2	0.0084
SCL(bHLH)/HPC7-Scl-ChIP-Seq(GSE13511)/Homer	AVCAGCTG	1e-17	-3.927e	0	3739	0.5558	256.8	0.5054
Sp2(Zf)/HEK293-Sp2.eGFP-ChIP-Seq(Encode)/Homer	YGGCCCCGCCCC	1e-16	-3.865e	0	1521	0.2261	94.8	0.1866
Nanog(Homeobox)/mES-Nanog-ChIP-Seq(GSE11724)/Homer	RGCCATTAAC	1e-16	-3.826e	0	3256	0.484	220.1	0.4333
ZEB1(Zf)/PDAC-ZEB1-ChIP-Seq(GSE64557)/Homer	VCAGGTRDRY	1e-16	-3.787e	0	553	0.0822	29.8	0.0587
Tcf12(bHLH)/GM12878-Tcf12-ChIP-Seq(GSE32465)/Homer	VCAGCTGYTG	1e-16	-3.778e	0	905	0.1345	52.9	0.1041
CEBP:AP1(bZIP)/ThioMac-CEBPb-ChIP-Seq(GSE21512)/Homer	DRTGTTGCAA	1e-15	-3.667e	0	705	0.1048	39.5	0.0777
Hnf1(Homeobox)/Liver-Foxa2-Chip-Seq(GSE25694)/Homer	GGTTAAWCATTAA	1e-15	-3.649e	0	53	0.0079	1.3	0.0025
HINFP(Zf)/K562-HINFP.eGFP-ChIP-Seq(Encode)/Homer	TWVGGTCCGC	1e-15	-3.618e	0	162	0.0241	6.1	0.012
Tbx5(T-box)/HL1-Tbx5.biotin-ChIP-Seq(GSE21529)/Homer	AGGTGTCA	1e-15	-3.523e	0	2236	0.3324	146.2	0.2878
TR4(NR),DR1/Hela-TR4-ChIP-Seq(GSE24685)/Homer	GAGGTCAAAGGTCA	1e-15	-3.509e	0	52	0.0077	1.1	0.0022
Erra(NR)/HepG2-Erra-ChIP-Seq(GSE31477)/Homer	CAAAGGTCAG	1e-15	-3.494e	0	1449	0.2154	90.7	0.1784
THRb(NR)/HepG2-THRb.Flag-ChIP-Seq(Encode)/Homer	GGTCACCTGAGGTCA	1e-14	-3.417e	0	384	0.0571	19.9	0.0392
bZIP:IRF(bZIP,IRF)/Th17-BatF-ChIP-Seq(GSE39756)/Homer	NAGTTTCABTHTGACTNW	1e-14	-3.297e	0	365	0.0543	18.6	0.0365
NFAT:AP1(RHD,bZIP)/Jurkat-NFATC1-ChIP-Seq(Jolma_et_al.)/Homer	SARTGGAAAAWRTGAGTCAB	1e-13	-3.163e	0	296	0.044	14.1	0.0277
Sox15(HMG)/CPA-Sox15-ChIP-Seq(GSE62909)/Homer	RAACAATGGN	1e-13	-3.161e	0	1148	0.1707	70.4	0.1386
Ets1-distal(ETS)/CD4+PolII-ChIP-Seq(Barski_et_al.)/Homer	MACAGGAAGT	1e-13	-3.144e	0	410	0.0609	21.8	0.0429
Brn2(POU,Homeobox)/NPC-Brn2-ChIP-Seq(GSE35496)/Homer	ATGAATATTC	1e-13	-3.133e	0	74	0.011	2.6	0.0052
Elf4(ETS)/BMDM-Elf4-ChIP-Seq(GSE88699)/Homer	ACTTCCKGKT	1e-13	-3.082e	0	1014	0.1507	61.1	0.1203
Myf5(bHLH)/GM-Myf5-ChIP-Seq(GSE24852)/Homer	BAACAGCTGT	1e-12	-2.820e	0	679	0.1009	39.4	0.0776
THRa(NR)/C17.2-THRa-ChIP-Seq(GSE38347)/Homer	GGTCANYTGAGGWCA	1e-12	-2.795e	0	255	0.0379	12.1	0.0238
GATA:SCL(Zf,bHLH)/Ter119-SCL-ChIP-Seq(GSE18720)/Homer	CRGCTGBNGNSNNSAGATAA	1e-11	-2.711e	0	46	0.0068	0.6	0.0013
NRF1(NRF)/MCF7-NRF1-ChIP-Seq(Unpublished)/Homer	CTGCGCATGCGC	1e-11	-2.650e	0	166	0.0247	7.2	0.0142
HIC1(Zf)/Treg-ZBTB29-ChIP-Seq(GSE99889)/Homer	TGCCAGCB	1e-10	-2.498e	0	1560	0.2319	101.7	0.2001
Oct4:Sox17(POU,Homeobox,HMG)/F9-Sox17-ChIP-Seq(GSE44553)/Homer	CCATTGTATGCAAAT	1e-10	-2.483e	0	127	0.0189	5.9	0.0115
Pbx3(Homeobox)/GM12878-PBX3-ChIP-Seq(GSE32465)/Homer	SCTGTCAMTCAN	1e-10	-2.378e	0	196	0.0291	9.1	0.0179
PPARE(NR),DR1/3T3L1-Pparg-ChIP-Seq(GSE13511)/Homer	TGACCTTTGCCCCA	1e-10	-2.373e	0	589	0.0876	34.3	0.0675
ZNF189(Zf)/HEK293-ZNF189.GFP-ChIP-Seq(GSE58341)/Homer	TGGAACAGMA	1e-10	-2.367e	0	498	0.074	28.3	0.0557
STAT6(Stat)/Macrophage-Stat6-ChIP-Seq(GSE38377)/Homer	TTCCKNAGAA	1e-10	-2.361e	0	421	0.0626	23.1	0.0454
EHF(ETS)/LoVo-EHF-ChIP-Seq(GSE49402)/Homer	AVCAGGAAGT	1e-10	-2.324e	0	1170	0.1739	74.7	0.147
Tbox:Smad(T-box,MAD)/ESCd5-Smad2_3-ChIP-Seq(GSE29422)/Homer	AGGTGHCAGACA	1e-09	-2.285e	0	124	0.0184	5.1	0.0099
EBF(EBF)/proBcell-EBF-ChIP-Seq(GSE21978)/Homer	DGTCCCYRGGGA	1e-09	-2.221e	0	123	0.0183	5.1	0.0101
PAX3:FKHR-fusion(Paired,Homeobox)/Rh4-PAX3:FKHR-ChIP-Seq(GSE19063)/Homer	ACCRTGACTAATTNN	1e-09	-2.204e	0	226	0.0336	11.4	0.0224
PRDM1(Zf)/Hela-PRDM1-ChIP-Seq(GSE31477)/Homer	ACTTTCACTTTC	1e-09	-2.173e	0	322	0.0479	17.4	0.0343
EBF1(EBF)/Near-E2A-ChIP-Seq(GSE21512)/Homer	GTCCCCWGGGGA	1e-09	-2.146e	0	611	0.0908	36	0.0709
Tbet(T-box)/CD8-Tbet-ChIP-Seq(GSE33802)/Homer	AGGTGTGAAM	1e-09	-2.135e	0	714	0.1061	43.5	0.0857
HNF6(Homeobox)/Liver-Hnf6-ChIP-Seq(ERP000394)/Homer	NTATYGATCH	1e-09	-2.130e	0	257	0.0382	13.4	0.0265
Ronin(THAP)/ES-Thap11-ChIP-Seq(GSE51522)/Homer	RACTACAACTCCCAGVAKGC	1e-09	-2.104e	0	41	0.0061	1.7	0.0034
MyoG(bHLH)/C2C12-MyoG-ChIP-Seq(GSE36024)/Homer	AACAGCTG	1e-09	-2.073e	0	915	0.136	57.9	0.114
MyoD(bHLH)/Myotube-MyoD-ChIP-Seq(GSE21614)/Homer	RRCAGCTGYTSY	1e-08	-2.043e	0	725	0.1078	44.7	0.088
HNF4a(NR),DR1/HepG2-HNF4a-ChIP-Seq(GSE25021)/Homer	CARRGKBCAAAGTYCA	1e-08	-1.964e	0	269	0.04	14.7	0.0289
CEBP(bZIP)/ThioMac-CEBPb-ChIP-Seq(GSE21512)/Homer	ATTGCGCAAC	1e-08	-1.938e	0	529	0.0786	31.3	0.0617
Pax7(Paired,Homeobox)/Myoblast-Pax7-ChIP-Seq(GSE25064)/Homer	TAATCAATTA	1e-08	-1.877e	0	39	0.0058	0	0
MNT(bHLH)/HepG2-MNT-ChIP-Seq(Encode)/Homer	DGCACACGTG	1e-08	-1.848e	0	876	0.1302	55.9	0.11
Tbr1(T-box)/Cortex-Tbr1-ChIP-Seq(GSE71384)/Homer	AAGGTGTKAA	1e-08	-1.843e	0	847	0.1259	53.9	0.1061
Pknox1(Homeobox)/ES-Prep1-ChIP-Seq(GSE63282)/Homer	SCTGTCAVTCAV	1e-07	-1.838e	0	185	0.0275	9.9	0.0195
n-Myc(bHLH)/mES-nMyc-ChIP-Seq(GSE11431)/Homer	VRCCACGTGG	1e-07	-1.828e	0	525	0.078	31.5	0.062
THRb(NR)/Liver-NR1A2-ChIP-Seq(GSE52613)/Homer	TRAGGTCA	1e-07	-1.727e	0	2665	0.3962	186	0.366
Prop1(Homeobox)/GHFT1-PROP1.biotin-ChIP-Seq(GSE77302)/Homer	NTAATBNAATTA	1e-07	-1.709e	0	278	0.0413	15.4	0.0303
NRF(NRF)/Promoter/Homer	STGCGCATGCGC	1e-07	-1.702e	0	182	0.0271	9.2	0.018
DMRT1(DM)/Testis-DMRT1-ChIP-Seq(GSE64892)/Homer	TWGHWACAWTGTWDC	1e-07	-1.633e	0	164	0.0244	8	0.0158
GRHL2(CP2)/HBE-GRHL2-ChIP-Seq(GSE46194)/Homer	AAACYKGTTWDACMRGTTTB	1e-06	-1.605e	0	196	0.0291	10.1	0.0199
NPAS2(bHLH)/Liver-NPAS2-ChIP-Seq(GSE39860)/Homer	KCCACGTGAC	1e-06	-1.463e	0	800	0.1189	51.5	0.1013
Phox2a(Homeobox)/Neuron-Phox2a-ChIP-Seq(GSE31456)/Homer	YTAATYNRATTA	1e-06	-1.454e	0	160	0.0238	8.5	0.0166
Tgif2(Homeobox)/mES-Tgif2-ChIP-Seq(GSE55404)/Homer	TGTCANYT	1e-06	-1.441e	0	2657	0.395	186.5	0.367
p53(p53)/Saos-p53-ChIP-Seq(GSE15780)/Homer	RRCATGYCYRGRCATGYYYN	1e-06	-1.403e	0	55	0.0082	3	0.0059
p53(p53)/Saos-p53-ChIP-Seq/Homer	RRCATGYCYRGRCATGYYYN	1e-06	-1.403e	0	55	0.0082	3	0.0059
p63(p53)/Keratinocyte-p63-ChIP-Seq(GSE17611)/Homer	NNDRCATGYCYNRRCATGYH	1e-05	-1.364e	0	237	0.0352	13.9	0.0274
PU.1:IRF8(ETS:IRF)/pDC-Irf8-ChIP-Seq(GSE66899)/Homer	GGAAGTGAAAST	1e-05	-1.361e	0	125	0.0186	6	0.0119
Tlx?(NR)/NPC-H3K4me1-ChIP-Seq(GSE16256)/Homer	CTGGCAGSCTGCCA	1e-05	-1.344e	0	373	0.0554	22.7	0.0446
FOXP1(Forkhead)/H9-FOXP1-ChIP-Seq(GSE31006)/Homer	NYYTGTTTACHN	1e-05	-1.343e	0	358	0.0532	21.4	0.0422
ZNF165(Zf)/WHIM12-ZNF165-ChIP-Seq(GSE65937)/Homer	AAGGKGRCGCAGGCA	1e-05	-1.328e	0	54	0.008	3	0.0058
TEAD2(TEA)/Py2T-Tead2-ChIP-Seq(GSE55709)/Homer	CCWGGAATGY	1e-05	-1.312e	0	606	0.0901	38.9	0.0765
Tcfcp2l1(CP2)/mES-Tcfcp2l1-ChIP-Seq(GSE11431)/Homer	NRAACCRGTTYRAACCRGYT	1e-05	-1.310e	0	90	0.0134	5	0.0098
PAX6(Paired,Homeobox)/Forebrain-Pax6-ChIP-Seq(GSE66961)/Homer	NGTGTTCAVTSAAGCGKAAA	1e-05	-1.291e	0	72	0.0107	3.8	0.0075
Esrrb(NR)/mES-Esrrb-ChIP-Seq(GSE11431)/Homer	KTGACCTTGA	1e-05	-1.288e	0	356	0.0529	21.5	0.0423
Bcl6(Zf)/Liver-Bcl6-ChIP-Seq(GSE31578)/Homer	NNNCTTTCCAGGAAA	1e-05	-1.283e	0	932	0.1385	61.1	0.1203
Usf2(bHLH)/C2C12-Usf2-ChIP-Seq(GSE36030)/Homer	GTCACGTGGT	1e-05	-1.260e	0	310	0.0461	18.7	0.0367
GFY-Staf(?,Zf)/Promoter/Homer	RACTACAATTCCCAGAAKGC	1e-05	-1.255e	0	53	0.0079	2.4	0.0047
Nur77(NR)/K562-NR4A1-ChIP-Seq(GSE31363)/Homer	TGACCTTTNCNT	1e-05	-1.255e	0	89	0.0132	4.5	0.0089
bHLHE41(bHLH)/proB-Bhlhe41-ChIP-Seq(GSE93764)/Homer	KCACGTGMCN	1e-05	-1.244e	0	760	0.113	49.5	0.0974
PRDM9(Zf)/Testis-DMC1-ChIP-Seq(GSE35498)/Homer	ADGGYAGYAGCATCT	1e-05	-1.237e	0	279	0.0415	16.9	0.0333
E2F4(E2F)/K562-E2F4-ChIP-Seq(GSE31477)/Homer	GGCGGGAAAH	1e-05	-1.212e	0	263	0.0391	15.6	0.0308
Srebp2(bHLH)/HepG2-Srebp2-ChIP-Seq(GSE31477)/Homer	CGGTCACSCCAC	1e-05	-1.201e	0	88	0.0131	4.6	0.009
TEAD1(TEAD)/HepG2-TEAD1-ChIP-Seq(Encode)/Homer	CYRCATTCCA	1e-05	-1.181e	0	1052	0.1564	70.2	0.1382
IRF8(IRF)/BMDM-IRF8-ChIP-Seq(GSE77884)/Homer	GRAASTGAAAST	1e-05	-1.179e	0	216	0.0321	12.2	0.024
Pitx1(Homeobox)/Chicken-Pitx1-ChIP-Seq(GSE38910)/Homer	TAATCCCN	0.0001	-1.137e	0	2886	0.429	205.5	0.4044
HOXA2(Homeobox)/mES-Hoxa2-ChIP-Seq(Donaldson_et_al.)/Homer	GYCATCMATCAT	0.0001	-1.111e	0	69	0.0103	3.4	0.0067
PU.1(ETS)/ThioMac-PU.1-ChIP-Seq(GSE21512)/Homer	AGAGGAAGTG	0.0001	-1.043e	0.0001	492	0.0731	31.1	0.0613
Fox:Ebox(Forkhead,bHLH)/Panc1-Foxa2-ChIP-Seq(GSE47459)/Homer	NNNVCTGWGYAAACASN	0.0001	-1.041e	0.0001	847	0.1259	56.9	0.1119
STAT5(Stat)/mCD4+Stat5-ChIP-Seq(GSE12346)/Homer	RTTTCTNAGAAA	0.0001	-1.011e	0.0001	241	0.0358	15	0.0295
Tbx20(T-box)/Heart-Tbx20-ChIP-Seq(GSE29636)/Homer	GGTGYTGACAGS	0.0001	-1.009e	0.0001	180	0.0268	10.4	0.0205
IRF1(IRF)/PBMC-IRF1-ChIP-Seq(GSE43036)/Homer	GAAAGTGAAAGT	0.0001	-9.963e	0.0001	84	0.0125	4.7	0.0092
Mouse_Recombination_Hotspot(Zf)/Testis-DMC1-ChIP-Seq(GSE24438)/Homer	ACTYKNATTCGTGNTACTTC	0.0001	-9.877e	0.0001	30	0.0045	1.8	0.0036
Slug(Zf)/Mesoderm-Snai2-ChIP-Seq(GSE61475)/Homer	SNGCACCTGCHS	0.001	-9.122e	0.0003	177	0.0263	10.7	0.021
LXRE(NR),DR4/RAW-LXRb.biotin-ChIP-Seq(GSE21512)/Homer	RGGTTACTANAGGTCA	0.001	-9.034e	0.0003	29	0.0043	0.7	0.0015
ZBTB33(Zf)/GM12878-ZBTB33-ChIP-Seq(GSE32465)/Homer	GGVTCTCGCGAGAAC	0.001	-9.034e	0.0003	29	0.0043	0	0
PBX1(Homeobox)/MCF7-PBX1-ChIP-Seq(GSE28007)/Homer	GSCTGTCACTCA	0.001	-8.895e	0.0003	65	0.0097	3.8	0.0074
KLF10(Zf)/HEK293-KLF10.GFP-ChIP-Seq(GSE58341)/Homer	GGGGGTGTGTCC	0.001	-8.502e	0.0005	624	0.0928	41.7	0.0821
STAT4(Stat)/CD4-Stat4-ChIP-Seq(GSE22104)/Homer	NYTTCCWGGAAR	0.001	-8.301e	0.0006	665	0.0989	44.3	0.0872
DMRT6(DM)/Testis-DMRT6-ChIP-Seq(GSE60440)/Homer	YDGHTACAWTGTADC	0.001	-8.060e	0.0008	143	0.0213	8.8	0.0174
ZNF675(Zf)/HEK293-ZNF675.GFP-ChIP-Seq(GSE58341)/Homer	ARGAGGMCAAAATGW	0.001	-8.038e	0.0008	96	0.0143	5.6	0.011
ETS:E-box(ETS,bHLH)/HPC7-Scl-ChIP-Seq(GSE22178)/Homer	AGGAARCAGCTG	0.001	-7.643e	0.0011	95	0.0141	5	0.0099
c-Myc(bHLH)/mES-cMyc-ChIP-Seq(GSE11431)/Homer	VVCCACGTGG	0.001	-7.597e	0.0012	377	0.056	24.5	0.0483
RXR(NR),DR1/3T3L1-RXR-ChIP-Seq(GSE13511)/Homer	TAGGGCAAAGGTCA	0.001	-7.398e	0.0014	687	0.1021	46.9	0.0923
FOXA1:AR(Forkhead,NR)/LNCAP-AR-ChIP-Seq(GSE27824)/Homer	AGTAAACAAAAAAGAACAND	0.001	-7.365e	0.0015	45	0.0067	2.5	0.0049
RORg(NR)/Liver-Rorc-ChIP-Seq(GSE101115)/Homer	WAABTAGGTCAV	0.001	-7.365e	0.0015	45	0.0067	2.8	0.0055
STAT1(Stat)/HelaS3-STAT1-ChIP-Seq(GSE12782)/Homer	NATTTCCNGGAAAT	0.001	-7.363e	0.0015	201	0.0299	12.6	0.0248
Tcf3(HMG)/mES-Tcf3-ChIP-Seq(GSE11724)/Homer	ASWTCAAAGG	0.001	-7.335e	0.0015	171	0.0254	10.4	0.0204
c-Myc(bHLH)/LNCAP-cMyc-ChIP-Seq(Unpublished)/Homer	VCCACGTG	0.001	-7.331e	0.0015	289	0.043	18.5	0.0364
Otx2(Homeobox)/EpiLC-Otx2-ChIP-Seq(GSE56098)/Homer	NYTAATCCYB	0.001	-6.951e	0.0022	459	0.0682	30.8	0.0606
RBPJ:Ebox(?,bHLH)/Panc1-Rbpj1-ChIP-Seq(GSE47459)/Homer	GGGRAARRGRMCAGMTG	0.01	-6.810e	0.0025	184	0.0274	11.8	0.0233
E2F(E2F)/Hela-CellCycle-Expression/Homer	TTSGCGCGAAAA	0.01	-6.701e	0.0028	26	0.0039	0.9	0.0018
HIF-1b(HLH)/T47D-HIF1b-ChIP-Seq(GSE59937)/Homer	RTACGTGC	0.01	-6.684e	0.0028	654	0.0972	44.3	0.0872
Meis1(Homeobox)/MastCells-Meis1-ChIP-Seq(GSE48085)/Homer	VGCTGWCAVB	0.01	-6.666e	0.0028	1274	0.1894	89.5	0.1762
Eomes(T-box)/H9-Eomes-ChIP-Seq(GSE26097)/Homer	ATTAACACCT	0.01	-6.595e	0.003	1246	0.1852	87.1	0.1715
HIF-1a(bHLH)/MCF7-HIF1a-ChIP-Seq(GSE28352)/Homer	TACGTGCV	0.01	-6.227e	0.0043	152	0.0226	9.9	0.0195
HRE(HSF)/HepG2-HSF1-ChIP-Seq(GSE31477)/Homer	BSTTCTRGAABVTTCYAGAA	0.01	-6.022e	0.0053	106	0.0158	6.1	0.012
CTCF-SatelliteElement(Zf?)/CD4+CTCF-ChIP-Seq(Barski_et_al.)/Homer	TGCAGTTCCMVNWRTGGCCA	0.01	-5.992e	0.0054	25	0.0037	1.2	0.0023
MITF(bHLH)/MastCells-MITF-ChIP-Seq(GSE48085)/Homer	RTCATGTGAC	0.01	-5.834e	0.0063	965	0.1435	68	0.1338
Brachyury(T-box)/Mesoendoderm-Brachyury-ChIP-exo(GSE54963)/Homer	ANTTMRCASBNNNGTGYKAAN	0.01	-5.748e	0.0068	165	0.0245	10.4	0.0205
USF1(bHLH)/GM12878-Usf1-ChIP-Seq(GSE32465)/Homer	SGTCACGTGR	0.01	-5.628e	0.0077	366	0.0544	24.5	0.0483
Tcf7(HMG)/GM12878-TCF7-ChIP-Seq(Encode)/Homer	CTTTGATGTGSB	0.01	-5.439e	0.0092	193	0.0287	13	0.0256
PRDM10(Zf)/HEK293-PRDM10.eGFP-ChIP-Seq(Encode)/Homer	TGGTACATTCCA	0.01	-5.388e	0.0097	449	0.0667	30.2	0.0594
Maz(Zf)/HepG2-Maz-ChIP-Seq(GSE31477)/Homer	GGGGGGGG	0.01	-5.106e	0.0127	999	0.1485	70.9	0.1395
Zfp809(Zf)/ES-Zfp809-ChIP-Seq(GSE70799)/Homer	GGGGCTYGKCTGGGA	0.1	-4.482e	0.0237	145	0.0216	9.6	0.0189
Stat3詝(Stat)/CD4-Stat3-ChIP-Seq(GSE19198)/Homer	SVYTTCCNGGAARB	0.1	-4.475e	0.0237	498	0.074	34.6	0.0681
Tgif1(Homeobox)/mES-Tgif1-ChIP-Seq(GSE55404)/Homer	YTGWCADY	0.1	-4.419e	0.0249	2406	0.3577	175.9	0.3462
Rbpj1(?)/Panc1-Rbpj1-ChIP-Seq(GSE47459)/Homer	HTTTCCCASG	0.1	-4.311e	0.0276	936	0.1391	66.4	0.1307
LEF1(HMG)/H1-LEF1-ChIP-Seq(GSE64758)/Homer	CCTTTGATST	0.1	-4.231e	0.0298	496	0.0737	34.5	0.068
PU.1-IRF(ETS:IRF)/Bcell-PU.1-ChIP-Seq(GSE21512)/Homer	MGGAAGTGAAAC	0.1	-4.076e	0.0346	947	0.1408	67.8	0.1335
Pit1햺(Homeobox)/GCrat-Pit1-ChIP-Seq(GSE58009)/Homer	ATGCATAATTCA	0.1	-3.919e	0.0403	214	0.0318	14.4	0.0284

## Sheet: Tab2 WT_vs_nls_motifenrichment
Motif Name	Consensus	P-value	Log P-value	q-value (Benjamini)	# of Target Sequences with Motif(of 9338)	% of Target Sequences with Motif	# of Background Sequences with Motif(of 465)	% of Background Sequences with Motif
Fosl2(bZIP)/3T3L1-Fosl2-ChIP-Seq(GSE56872)/Homer	NATGASTCABNN	1e-293	-6.747e	0	3863	0.4137	112.5	0.242
Jun-AP1(bZIP)/K562-cJun-ChIP-Seq(GSE31477)/Homer	GATGASTCATCN	1e-244	-5.638e	0	3286	0.3519	94.2	0.2027
Zic3(Zf)/mES-Zic3-ChIP-Seq(GSE37889)/Homer	GGCCYCCTGCTGDGH	1e-206	-4.746e	0	802	0.0859	11.2	0.024
CTCF(Zf)/CD4+CTCF-ChIP-Seq(Barski_et_al.)/Homer	AYAGTGCCMYCTRGTGGCCA	1e-194	-4.490e	0	743	0.0796	10.3	0.0221
Chop(bZIP)/MEF-Chop-ChIP-Seq(GSE35681)/Homer	ATTGCATCAT	1e-166	-3.831e	0	377	0.0404	3.2	0.0069
SPDEF(ETS)/VCaP-SPDEF-ChIP-Seq(SRA014231)/Homer	ASWTCCTGBT	1e-152	-3.511e	0	1437	0.1539	34.1	0.0734
THRb(NR)/Liver-NR1A2-ChIP-Seq(GSE52613)/Homer	TRAGGTCA	1e-143	-3.299e	0	4139	0.4432	147.2	0.3166
Atf4(bZIP)/MEF-Atf4-ChIP-Seq(GSE35681)/Homer	MTGATGCAAT	1e-134	-3.107e	0	434	0.0465	5	0.0108
Unknown-ESC-element(?)/mES-Nanog-ChIP-Seq(GSE11724)/Homer	CACAGCAGGGGG	1e-134	-3.087e	0	875	0.0937	17.8	0.0383
BORIS(Zf)/K562-CTCFL-ChIP-Seq(GSE32465)/Homer	CNNBRGCGCCCCCTGSTGGC	1e-119	-2.749e	0	776	0.0831	15.7	0.0338
COUP-TFII(NR)/K562-NR2F1-ChIP-Seq(Encode)/Homer	GKBCARAGGTCA	1e-110	-2.550e	0	1503	0.161	41.3	0.0888
Twist(bHLH)/HMLE-TWIST1-ChIP-Seq(Chang_et_al)/Homer	VCAKCTGGNNNCCAGMTGBN	1e-110	-2.549e	0	187	0.02	0.3	0.0007
JunB(bZIP)/DendriticCells-Junb-ChIP-Seq(GSE36099)/Homer	RATGASTCAT	1e-109	-2.522e	0	4665	0.4996	179.2	0.3855
NeuroG2(bHLH)/Fibroblast-NeuroG2-ChIP-Seq(GSE75910)/Homer	ACCATCTGTT	1e-106	-2.460e	0	2124	0.2275	66.5	0.1431
Elf4(ETS)/BMDM-Elf4-ChIP-Seq(GSE88699)/Homer	ACTTCCKGKT	1e-104	-2.405e	0	1638	0.1754	47.7	0.1026
ELF3(ETS)/PDAC-ELF3-ChIP-Seq(GSE64557)/Homer	ANCAGGAAGT	1e-89	-2.063e	0	1109	0.1188	29.7	0.064
Zic(Zf)/Cerebellum-ZIC1.2-ChIP-Seq(GSE60731)/Homer	CCTGCTGAGH	1e-87	-2.024e	0	1076	0.1152	28.4	0.0612
ETV1(ETS)/GIST48-ETV1-ChIP-Seq(GSE22441)/Homer	AACCGGAAGT	1e-85	-1.964e	0	2224	0.2382	74.4	0.1599
THRb(NR)/HepG2-THRb.Flag-ChIP-Seq(Encode)/Homer	GGTCACCTGAGGTCA	1e-84	-1.955e	0	629	0.0674	13.7	0.0294
TCF4(bHLH)/SHSY5Y-TCF4-ChIP-Seq(GSE96915)/Homer	SMCATCTGKH	1e-83	-1.917e	0	2191	0.2346	73.7	0.1586
ELF5(ETS)/T47D-ELF5-ChIP-Seq(GSE30407)/Homer	ACVAGGAAGT	1e-79	-1.823e	0	1047	0.1121	28.1	0.0605
Fra2(bZIP)/Striatum-Fra2-ChIP-Seq(GSE43429)/Homer	GGATGACTCATC	1e-78	-1.797e	0	4454	0.477	177.2	0.3811
EHF(ETS)/LoVo-EHF-ChIP-Seq(GSE49402)/Homer	AVCAGGAAGT	1e-77	-1.774e	0	1779	0.1905	57.8	0.1243
STAT1(Stat)/HelaS3-STAT1-ChIP-Seq(GSE12782)/Homer	NATTTCCNGGAAAT	1e-76	-1.759e	0	296	0.0317	4.3	0.0093
PPARE(NR),DR1/3T3L1-Pparg-ChIP-Seq(GSE13511)/Homer	TGACCTTTGCCCCA	1e-73	-1.704e	0	920	0.0985	24.2	0.052
ERG(ETS)/VCaP-ERG-ChIP-Seq(GSE14097)/Homer	ACAGGAAGTG	1e-70	-1.633e	0	2524	0.2703	90.7	0.1951
COUP-TFII(NR)/Artia-Nr2f2-ChIP-Seq(GSE46497)/Homer	AGRGGTCA	1e-69	-1.600e	0	1817	0.1946	60.8	0.1308
Etv2(ETS)/ES-ER71-ChIP-Seq(GSE59402)/Homer(0.967)	NNAYTTCCTGHN	1e-69	-1.593e	0	1695	0.1815	55.2	0.1187
ETS1(ETS)/Jurkat-ETS1-ChIP-Seq(GSE17954)/Homer	ACAGGAAGTG	1e-68	-1.587e	0	1886	0.202	63.8	0.1373
ELF1(ETS)/Jurkat-ELF1-ChIP-Seq(SRA014231)/Homer	AVCCGGAAGT	1e-68	-1.578e	0	929	0.0995	25.5	0.055
Klf4(Zf)/mES-Klf4-ChIP-Seq(GSE11431)/Homer	GCCACACCCA	1e-67	-1.560e	0	844	0.0904	22.5	0.0483
TEAD1(TEAD)/HepG2-TEAD1-ChIP-Seq(Encode)/Homer	CYRCATTCCA	1e-65	-1.503e	0	1457	0.156	46.8	0.1008
EWS:FLI1-fusion(ETS)/SK_N_MC-EWS:FLI1-ChIP-Seq(SRA014231)/Homer	VACAGGAAAT	1e-64	-1.492e	0	1075	0.1151	31.9	0.0686
RARa(NR)/K562-RARa-ChIP-Seq(Encode)/Homer	TTGAMCTTTG	1e-62	-1.431e	0	2611	0.2796	96.4	0.2074
GABPA(ETS)/Jurkat-GABPa-ChIP-Seq(GSE17954)/Homer	RACCGGAAGT	1e-62	-1.429e	0	1589	0.1702	52.8	0.1135
Bach2(bZIP)/OCILy7-Bach2-ChIP-Seq(GSE44420)/Homer	TGCTGAGTCA	1e-58	-1.358e	0	1930	0.2067	67.6	0.1454
AP-1(bZIP)/ThioMac-PU.1-ChIP-Seq(GSE21512)/Homer	VTGACTCATC	1e-57	-1.331e	0	5023	0.5379	211.2	0.4544
Olig2(bHLH)/Neuron-Olig2-ChIP-Seq(GSE30882)/Homer	RCCATMTGTT	1e-55	-1.283e	0	2416	0.2587	89.2	0.1918
TFE3(bHLH)/MEF-TFE3-ChIP-Seq(GSE75757)/Homer	GTCACGTGACYV	1e-55	-1.272e	0	125	0.0134	0.6	0.0013
BATF(bZIP)/Th17-BATF-ChIP-Seq(GSE39756)/Homer	DATGASTCAT	1e-54	-1.260e	0	4900	0.5247	206.3	0.4437
Ptf1a(bHLH)/Panc1-Ptf1a-ChIP-Seq(GSE47459)/Homer	ACAGCTGTTN	1e-54	-1.257e	0	2810	0.3009	107.2	0.2307
ZFX(Zf)/mES-Zfx-ChIP-Seq(GSE11431)/Homer	AGGCCTRG	1e-53	-1.223e	0	1425	0.1526	47.5	0.1021
PPARa(NR),DR1/Liver-Ppara-ChIP-Seq(GSE47954)/Homer	VNAGGKCAAAGGTCA	1e-52	-1.212e	0	949	0.1016	28	0.0603
Tgif2(Homeobox)/mES-Tgif2-ChIP-Seq(GSE55404)/Homer	TGTCANYT	1e-50	-1.167e	0	3732	0.3997	151.9	0.3267
PU.1(ETS)/ThioMac-PU.1-ChIP-Seq(GSE21512)/Homer	AGAGGAAGTG	1e-50	-1.164e	0	810	0.0867	23.4	0.0504
ETV4(ETS)/HepG2-ETV4-ChIP-Seq(ENCODE)/Homer	ACCGGAAGTG	1e-50	-1.155e	0	1928	0.2065	69.4	0.1492
AMYB(HTH)/Testes-AMYB-ChIP-Seq(GSE44588)/Homer	TGGCAGTTGG	1e-49	-1.132e	0	1596	0.1709	55.2	0.1187
Fli1(ETS)/CD8-FLI-ChIP-Seq(GSE20898)/Homer	NRYTTCCGGH	1e-48	-1.124e	0	1920	0.2056	69.5	0.1495
Atoh1(bHLH)/Cerebellum-Atoh1-ChIP-Seq(GSE22111)/Homer	VNRVCAGCTGGY	1e-48	-1.109e	0	1567	0.1678	54.4	0.117
NF1(CTF)/LNCAP-NF1-ChIP-Seq(Unpublished)/Homer	CYTGGCABNSTGCCAR	1e-46	-1.072e	0	688	0.0737	19.3	0.0414
Meis1(Homeobox)/MastCells-Meis1-ChIP-Seq(GSE48085)/Homer	VGCTGWCAVB	1e-45	-1.058e	0	1926	0.2063	70.1	0.1507
PAX3:FKHR-fusion(Paired,Homeobox)/Rh4-PAX3:FKHR-ChIP-Seq(GSE19063)/Homer	ACCRTGACTAATTNN	1e-45	-1.050e	0	273	0.0292	5.4	0.0116
HIC1(Zf)/Treg-ZBTB29-ChIP-Seq(GSE99889)/Homer	TGCCAGCB	1e-45	-1.039e	0	2483	0.2659	95.2	0.2047
NF1-halfsite(CTF)/LNCaP-NF1-ChIP-Seq(Unpublished)/Homer	YTGCCAAG	1e-44	-1.034e	0	2214	0.2371	83.1	0.1787
Usf2(bHLH)/C2C12-Usf2-ChIP-Seq(GSE36030)/Homer	GTCACGTGGT	1e-44	-1.024e	0	398	0.0426	9.8	0.0212
PRDM1(Zf)/Hela-PRDM1-ChIP-Seq(GSE31477)/Homer	ACTTTCACTTTC	1e-44	-1.015e	0	397	0.0425	9.5	0.0203
RXR(NR),DR1/3T3L1-RXR-ChIP-Seq(GSE13511)/Homer	TAGGGCAAAGGTCA	1e-42	-9.812e	0	1081	0.1158	35.1	0.0756
EBF(EBF)/proBcell-EBF-ChIP-Seq(GSE21978)/Homer	DGTCCCYRGGGA	1e-41	-9.579e	0	193	0.0207	3.9	0.0085
HRE(HSF)/HepG2-HSF1-ChIP-Seq(GSE31477)/Homer	BSTTCTRGAABVTTCYAGAA	1e-41	-9.537e	0	153	0.0164	2.6	0.0055
Pitx1:Ebox(Homeobox,bHLH)/Hindlimb-Pitx1-ChIP-Seq(GSE41591)/Homer	YTAATTRAWWCCAGATGT	1e-40	-9.439e	0	327	0.035	7.4	0.016
HOXA2(Homeobox)/mES-Hoxa2-ChIP-Seq(Donaldson_et_al.)/Homer	GYCATCMATCAT	1e-39	-9.034e	0	104	0.0111	0	0
EWS:ERG-fusion(ETS)/CADO_ES1-EWS:ERG-ChIP-Seq(SRA014231)/Homer	ATTTCCTGTN	1e-39	-9.012e	0	1185	0.1269	40.1	0.0863
ETS(ETS)/Promoter/Homer	AACCGGAAGT	1e-38	-8.971e	0	659	0.0706	20	0.043
Tbx6(T-box)/ESC-Tbx6-ChIP-Seq(GSE93524)/Homer	DAGGTGTBAA	1e-37	-8.674e	0	706	0.0756	21.9	0.0471
THRa(NR)/C17.2-THRa-ChIP-Seq(GSE38347)/Homer	GGTCANYTGAGGWCA	1e-37	-8.528e	0	434	0.0465	11.9	0.0256
STAT5(Stat)/mCD4+Stat5-ChIP-Seq(GSE12346)/Homer	RTTTCTNAGAAA	1e-35	-8.244e	0	343	0.0367	8.1	0.0174
Ap4(bHLH)/AML-Tfap4-ChIP-Seq(GSE45738)/Homer	NAHCAGCTGD	1e-35	-8.226e	0	1702	0.1823	63.5	0.1366
CUX1(Homeobox)/K562-CUX1-ChIP-Seq(GSE92882)/Homer	TATCGATNAN	1e-34	-8.012e	0	340	0.0364	8.5	0.0183
Myf5(bHLH)/GM-Myf5-ChIP-Seq(GSE24852)/Homer	BAACAGCTGT	1e-34	-7.912e	0	868	0.093	28.7	0.0618
PU.1-IRF(ETS:IRF)/Bcell-PU.1-ChIP-Seq(GSE21512)/Homer	MGGAAGTGAAAC	1e-33	-7.684e	0	1388	0.1486	50.6	0.1088
Tcf21(bHLH)/ArterySmoothMuscle-Tcf21-ChIP-Seq(GSE61369)/Homer	NAACAGCTGG	1e-32	-7.574e	0	1385	0.1483	50.5	0.1086
Fra1(bZIP)/BT549-Fra1-ChIP-Seq(GSE46166)/Homer	NNATGASTCATH	1e-32	-7.541e	0	4704	0.5037	205.1	0.4411
PAX5(Paired,Homeobox),condensed/GM12878-PAX5-ChIP-Seq(GSE32465)/Homer	GTCACGCTCSCTGM	1e-32	-7.540e	0	175	0.0187	3.1	0.0067
ZNF711(Zf)/SHSY5Y-ZNF711-ChIP-Seq(GSE20673)/Homer	AGGCCTAG	1e-32	-7.518e	0	1929	0.2066	74.8	0.1609
EAR2(NR)/K562-NR2F6-ChIP-Seq(Encode)/Homer	NRBCARRGGTCA	1e-31	-7.215e	0	1352	0.1448	49.2	0.1058
KLF3(Zf)/MEF-Klf3-ChIP-Seq(GSE44748)/Homer	NRGCCCCRCCCHBNN	1e-30	-7.029e	0	1018	0.109	36	0.0774
NFAT:AP1(RHD,bZIP)/Jurkat-NFATC1-ChIP-Seq(Jolma_et_al.)/Homer	SARTGGAAAAWRTGAGTCAB	1e-27	-6.247e	0	453	0.0485	13.9	0.0299
Sp1(Zf)/Promoter/Homer	GGCCCCGCCCCC	1e-27	-6.247e	0	453	0.0485	13.4	0.0288
Phox2b(Homeobox)/CLBGA-PHOX2B-ChIP-Seq(GSE90683)/Homer	TTAATTNAATTA	1e-26	-6.068e	0	85	0.0091	1.3	0.0029
IRF:BATF(IRF:bZIP)/pDC-Irf8-ChIP-Seq(GSE66899)/Homer	CTTTCANTATGACTV	1e-26	-6.024e	0	125	0.0134	2.8	0.0061
TR4(NR),DR1/Hela-TR4-ChIP-Seq(GSE24685)/Homer	GAGGTCAAAGGTCA	1e-25	-5.779e	0	83	0.0089	0	0
bHLHE40(bHLH)/HepG2-BHLHE40-ChIP-Seq(GSE31477)/Homer	KCACGTGMCN	1e-24	-5.662e	0	250	0.0268	6.4	0.0138
IRF8(IRF)/BMDM-IRF8-ChIP-Seq(GSE77884)/Homer	GRAASTGAAAST	1e-24	-5.661e	0	279	0.0299	7.7	0.0166
Hoxc9(Homeobox)/Ainv15-Hoxc9-ChIP-Seq(GSE21812)/Homer	GGCCATAAATCA	1e-24	-5.575e	0	441	0.0472	13.7	0.0295
Ets1-distal(ETS)/CD4+PolII-ChIP-Seq(Barski_et_al.)/Homer	MACAGGAAGT	1e-23	-5.524e	0	692	0.0741	23.8	0.0512
E-box(bHLH)/Promoter/Homer	SSGGTCACGTGA	1e-23	-5.495e	0	81	0.0087	0.2	0.0005
Ronin(THAP)/ES-Thap11-ChIP-Seq(GSE51522)/Homer	RACTACAACTCCCAGVAKGC	1e-23	-5.495e	0	81	0.0087	0.4	0.0009
KLF5(Zf)/LoVo-KLF5-ChIP-Seq(GSE49402)/Homer	DGGGYGKGGC	1e-23	-5.448e	0	2165	0.2318	88.7	0.1909
NeuroD1(bHLH)/Islet-NeuroD1-ChIP-Seq(GSE30298)/Homer	GCCATCTGTT	1e-23	-5.424e	0	1139	0.122	42.5	0.0915
NF-E2(bZIP)/K562-NFE2-ChIP-Seq(GSE31477)/Homer	GATGACTCAGCA	1e-22	-5.240e	0	587	0.0629	19.2	0.0413
NFAT(RHD)/Jurkat-NFATC1-ChIP-Seq(Jolma_et_al.)/Homer	ATTTTCCATT	1e-22	-5.141e	0	945	0.1012	34.5	0.0741
ZBTB18(Zf)/HEK293-ZBTB18.GFP-ChIP-Seq(GSE58341)/Homer	AACATCTGGA	1e-22	-5.083e	0	754	0.0807	26.1	0.0562
Esrrb(NR)/mES-Esrrb-ChIP-Seq(GSE11431)/Homer	KTGACCTTGA	1e-21	-4.970e	0	581	0.0622	19.7	0.0425
CEBP:CEBP(bZIP)/MEF-Chop-ChIP-Seq(GSE35681)/Homer	NTNATGCAAYMNNHTGMAAY	1e-21	-4.964e	0	181	0.0194	4.6	0.0099
Nrf2(bZIP)/Lymphoblast-Nrf2-ChIP-Seq(GSE37589)/Homer	HTGCTGAGTCAT	1e-21	-4.928e	0	480	0.0514	15.2	0.0328
ETS:E-box(ETS,bHLH)/HPC7-Scl-ChIP-Seq(GSE22178)/Homer	AGGAARCAGCTG	1e-21	-4.915e	0	115	0.0123	2.1	0.0044
IRF1(IRF)/PBMC-IRF1-ChIP-Seq(GSE43036)/Homer	GAAAGTGAAAGT	1e-21	-4.915e	0	115	0.0123	2.1	0.0046
MyoD(bHLH)/Myotube-MyoD-ChIP-Seq(GSE21614)/Homer	RRCAGCTGYTSY	1e-21	-4.910e	0	985	0.1055	36.4	0.0783
CEBP:AP1(bZIP)/ThioMac-CEBPb-ChIP-Seq(GSE21512)/Homer	DRTGTTGCAA	1e-20	-4.725e	0	863	0.0924	31.4	0.0676
IRF4(IRF)/GM12878-IRF4-ChIP-Seq(GSE32465)/Homer	ACTGAAACCA	1e-20	-4.720e	0	399	0.0427	12.1	0.026
Elk1(ETS)/Hela-Elk1-ChIP-Seq(GSE31477)/Homer	HACTTCCGGY	1e-20	-4.708e	0	979	0.1048	36.9	0.0794
BMYB(HTH)/Hela-BMYB-ChIP-Seq(GSE27030)/Homer	NHAACBGYYV	1e-20	-4.641e	0	1453	0.1556	57.4	0.1234
NFE2L2(bZIP)/HepG2-NFE2L2-ChIP-Seq(Encode)/Homer	AWWWTGCTGAGTCAT	1e-19	-4.529e	0	421	0.0451	13.1	0.0283
Atf3(bZIP)/GBM-ATF3-ChIP-Seq(GSE33912)/Homer	DATGASTCATHN	1e-19	-4.494e	0	4930	0.528	223.8	0.4815
Mef2a(MADS)/HL1-Mef2a.biotin-ChIP-Seq(GSE21529)/Homer	CYAAAAATAG	1e-19	-4.430e	0	419	0.0449	13.6	0.0293
PRDM10(Zf)/HEK293-PRDM10.eGFP-ChIP-Seq(Encode)/Homer	TGGTACATTCCA	1e-19	-4.379e	0	688	0.0737	24.3	0.0522
TEAD(TEA)/Fibroblast-PU.1-ChIP-Seq(Unpublished)/Homer	YCWGGAATGY	1e-18	-4.203e	0	1055	0.113	40.7	0.0876
Tgif1(Homeobox)/mES-Tgif1-ChIP-Seq(GSE55404)/Homer	YTGWCADY	1e-18	-4.146e	0	3357	0.3595	147.9	0.3182
Phox2a(Homeobox)/Neuron-Phox2a-ChIP-Seq(GSE31456)/Homer	YTAATYNRATTA	1e-17	-3.935e	0	168	0.018	4.4	0.0094
Sp5(Zf)/mES-Sp5.Flag-ChIP-Seq(GSE72989)/Homer	RGKGGGCGGAGC	1e-16	-3.794e	0	1531	0.164	62.9	0.1352
Nur77(NR)/K562-NR4A1-ChIP-Seq(GSE31363)/Homer	TGACCTTTNCNT	1e-16	-3.793e	0	136	0.0146	3.6	0.0079
ZNF136(Zf)/HEK293-ZNF136.GFP-ChIP-Seq(GSE58341)/Homer	YTKGATAHAGTATTCTWGGTNGGCA	1e-16	-3.773e	0	68	0.0073	1.3	0.0028
KLF6(Zf)/PDAC-KLF6-ChIP-Seq(GSE64557)/Homer	MKGGGYGTGGCC	1e-16	-3.734e	0	1725	0.1847	71.8	0.1545
IRF2(IRF)/Erythroblas-IRF2-ChIP-Seq(GSE36985)/Homer	GAAASYGAAASY	1e-15	-3.604e	0	102	0.0109	2.6	0.0057
bHLHE41(bHLH)/proB-Bhlhe41-ChIP-Seq(GSE93764)/Homer	KCACGTGMCN	1e-15	-3.595e	0	989	0.1059	38.3	0.0823
PRDM14(Zf)/H1-PRDM14-ChIP-Seq(GSE22767)/Homer	RGGTCTCTAACY	1e-15	-3.487e	0	245	0.0262	7.6	0.0163
Bach1(bZIP)/K562-Bach1-ChIP-Seq(GSE31477)/Homer	AWWNTGCTGAGTCAT	1e-14	-3.454e	0	496	0.0531	17.8	0.0384
Oct2(POU,Homeobox)/Bcell-Oct2-ChIP-Seq(GSE21512)/Homer	ATATGCAAAT	1e-14	-3.423e	0	161	0.0172	4.8	0.0103
TEAD4(TEA)/Tropoblast-Tead4-ChIP-Seq(GSE37350)/Homer	CCWGGAATGY	1e-14	-3.382e	0	1316	0.1409	53	0.114
Brachyury(T-box)/Mesoendoderm-Brachyury-ChIP-exo(GSE54963)/Homer	ANTTMRCASBNNNGTGYKAAN	1e-14	-3.318e	0	242	0.0259	7.1	0.0152
Ascl1(bHLH)/NeuralTubes-Ascl1-ChIP-Seq(GSE55840)/Homer	NNVVCAGCTGBN	1e-13	-3.197e	0	1787	0.1914	75	0.1614
PRDM9(Zf)/Testis-DMC1-ChIP-Seq(GSE35498)/Homer	ADGGYAGYAGCATCT	1e-13	-3.005e	0	412	0.0441	14	0.0302
Brn2(POU,Homeobox)/NPC-Brn2-ChIP-Seq(GSE35496)/Homer	ATGAATATTC	1e-12	-2.944e	0	61	0.0065	1.7	0.0036
MafB(bZIP)/BMM-Mafb-ChIP-Seq(GSE75722)/Homer	WNTGCTGASTCAGCANWTTY	1e-12	-2.855e	0	917	0.0982	36.3	0.0782
Zac1(Zf)/Neuro2A-Plagl1-ChIP-Seq(GSE75942)/Homer	HAWGRGGCCM	1e-12	-2.845e	0	2680	0.287	118.1	0.254
Nkx2.1(Homeobox)/LungAC-Nkx2.1-ChIP-Seq(GSE43252)/Homer	RSCACTYRAG	1e-12	-2.787e	0	2781	0.2978	123.9	0.2664
Znf263(Zf)/K562-Znf263-ChIP-Seq(GSE31477)/Homer	CVGTSCTCCC	1e-11	-2.752e	0	2021	0.2164	87.6	0.1885
Pknox1(Homeobox)/ES-Prep1-ChIP-Seq(GSE63282)/Homer	SCTGTCAVTCAV	1e-11	-2.551e	0	253	0.0271	8.1	0.0173
Oct4(POU,Homeobox)/mES-Oct4-ChIP-Seq(GSE11431)/Homer	ATTTGCATAW	1e-11	-2.544e	0	278	0.0298	9.6	0.0206
HNF6(Homeobox)/Liver-Hnf6-ChIP-Seq(ERP000394)/Homer	NTATYGATCH	1e-10	-2.412e	0	250	0.0268	9	0.0193
ZNF143|STAF(Zf)/CUTLL-ZNF143-ChIP-Seq(GSE29600)/Homer	ATTTCCCAGVAKSCY	1e-10	-2.336e	0	418	0.0448	15.4	0.0332
TEAD3(TEA)/HepG2-TEAD3-ChIP-Seq(Encode)/Homer	TRCATTCCAG	1e-10	-2.326e	0	1635	0.1751	70.9	0.1524
FXR(NR),IR1/Liver-FXR-ChIP-Seq(Chong_et_al.)/Homer	AGGTCANTGACCTB	1e-09	-2.290e	0	393	0.0421	14.3	0.0307
EBF1(EBF)/Near-E2A-ChIP-Seq(GSE21512)/Homer	GTCCCCWGGGGA	1e-09	-2.275e	0	1070	0.1146	44.7	0.0962
p63(p53)/Keratinocyte-p63-ChIP-Seq(GSE17611)/Homer	NNDRCATGYCYNRRCATGYH	1e-09	-2.246e	0	368	0.0394	13.3	0.0286
JunD(bZIP)/K562-JunD-ChIP-Seq/Homer	ATGACGTCATCN	1e-09	-2.212e	0	195	0.0209	6.2	0.0134
PU.1:IRF8(ETS:IRF)/pDC-Irf8-ChIP-Seq(GSE66899)/Homer	GGAAGTGAAAST	1e-09	-2.212e	0	195	0.0209	6.2	0.0133
Six2(Homeobox)/NephronProgenitor-Six2-ChIP-Seq(GSE39837)/Homer	GWAAYHTGAKMC	1e-09	-2.206e	0	979	0.1048	40.5	0.0871
ERE(NR),IR3/MCF7-ERa-ChIP-Seq(Unpublished)/Homer	VAGGTCACNSTGACC	1e-09	-2.170e	0	318	0.0341	11.3	0.0244
Tbet(T-box)/CD8-Tbet-ChIP-Seq(GSE33802)/Homer	AGGTGTGAAM	1e-09	-2.096e	0	930	0.0996	38.4	0.0827
p73(p53)/Trachea-p73-ChIP-Seq(PRJNA310161)/Homer	NRRRCAWGTCCDGRCATGYY	1e-09	-2.095e	0	53	0.0057	1.6	0.0034
Stat3(Stat)/mES-Stat3-ChIP-Seq(GSE11431)/Homer	CTTCCGGGAA	1e-08	-1.869e	0	564	0.0604	22.8	0.0489
USF1(bHLH)/GM12878-Usf1-ChIP-Seq(GSE32465)/Homer	SGTCACGTGR	1e-07	-1.798e	0	516	0.0553	20.8	0.0448
ETS:RUNX(ETS,Runt)/Jurkat-RUNX1-ChIP-Seq(GSE17954)/Homer	RCAGGATGTGGT	1e-07	-1.791e	0	211	0.0226	7.4	0.016
Unknown(Homeobox)/Limb-p300-ChIP-Seq/Homer	SSCMATWAAA	1e-07	-1.784e	0	401	0.0429	16	0.0344
STAT4(Stat)/CD4-Stat4-ChIP-Seq(GSE22104)/Homer	NYTTCCWGGAAR	1e-07	-1.766e	0	958	0.1026	40.2	0.0865
HIF2a(bHLH)/785_O-HIF2a-ChIP-Seq(GSE34871)/Homer	GCACGTACCC	1e-07	-1.724e	0	258	0.0276	9.7	0.0209
ZNF165(Zf)/WHIM12-ZNF165-ChIP-Seq(GSE65937)/Homer	AAGGKGRCGCAGGCA	1e-07	-1.659e	0	106	0.0114	3.6	0.0077
Egr2(Zf)/Thymocytes-Egr2-ChIP-Seq(GSE34254)/Homer	NGCGTGGGCGGR	1e-07	-1.656e	0	280	0.03	10.4	0.0223
Cux2(Homeobox)/Liver-Cux2-ChIP-Seq(GSE35985)/Homer	HNRAATCAAT	1e-07	-1.652e	0	183	0.0196	6.2	0.0133
HIF-1b(HLH)/T47D-HIF1b-ChIP-Seq(GSE59937)/Homer	RTACGTGC	1e-07	-1.616e	0	885	0.0948	37.7	0.081
Reverb(NR),DR2/RAW-Reverba.biotin-ChIP-Seq(GSE45914)/Homer	GTRGGTCASTGGGTCA	1e-07	-1.614e	0	231	0.0247	8.9	0.0191
SCL(bHLH)/HPC7-Scl-ChIP-Seq(GSE13511)/Homer	AVCAGCTG	1e-06	-1.547e	0	5436	0.5821	258.1	0.5552
Prop1(Homeobox)/GHFT1-PROP1.biotin-ChIP-Seq(GSE77302)/Homer	NTAATBNAATTA	1e-06	-1.421e	0	273	0.0292	10.3	0.0221
CArG(MADS)/PUER-Srf-ChIP-Seq(Sullivan_et_al.)/Homer	CCATATATGGNM	1e-06	-1.388e	0	272	0.0291	10.6	0.0229
Bcl6(Zf)/Liver-Bcl6-ChIP-Seq(GSE31578)/Homer	NNNCTTTCCAGGAAA	1e-05	-1.327e	0	1361	0.1457	60.6	0.1303
GFY-Staf(?,Zf)/Promoter/Homer	RACTACAATTCCCAGAAKGC	1e-05	-1.325e	0	100	0.0107	3.6	0.0078
Max(bHLH)/K562-Max-ChIP-Seq(GSE31477)/Homer	RCCACGTGGYYN	1e-05	-1.318e	0	717	0.0768	30.1	0.0648
HNF1b(Homeobox)/PDAC-HNF1B-ChIP-Seq(GSE64557)/Homer	GTTAATNATTAA	1e-05	-1.307e	0	73	0.0078	2.1	0.0044
Mouse_Recombination_Hotspot(Zf)/Testis-DMC1-ChIP-Seq(GSE24438)/Homer	ACTYKNATTCGTGNTACTTC	1e-05	-1.281e	0	44	0.0047	1.1	0.0024
HRE(HSF)/Striatum-HSF1-ChIP-Seq(GSE38000)/Homer	TTCTAGAABNTTCTA	1e-05	-1.246e	0	197	0.0211	7.1	0.0152
TEAD2(TEA)/Py2T-Tead2-ChIP-Seq(GSE55709)/Homer	CCWGGAATGY	1e-05	-1.235e	0	821	0.0879	35.5	0.0764
Rfx6(HTH)/Min6b1-Rfx6.HA-ChIP-Seq(GSE62844)/Homer	TGTTKCCTAGCAACM	1e-05	-1.234e	0	1291	0.1383	57.9	0.1245
EKLF(Zf)/Erythrocyte-Klf1-ChIP-Seq(GSE20478)/Homer	NWGGGTGTGGCY	1e-05	-1.226e	0	559	0.0599	23.3	0.0502
Stat3詝(Stat)/CD4-Stat3-ChIP-Seq(GSE19198)/Homer	SVYTTCCNGGAARB	1e-05	-1.204e	0	776	0.0831	33.7	0.0724
ZNF416(Zf)/HEK293-ZNF416.GFP-ChIP-Seq(GSE58341)/Homer	WDNCTGGGCA	0.0001	-1.144e	0	1621	0.1736	73	0.1571
Zfp809(Zf)/ES-Zfp809-ChIP-Seq(GSE70799)/Homer	GGGGCTYGKCTGGGA	0.0001	-1.087e	0	239	0.0256	9.6	0.0207
Nkx2.2(Homeobox)/NPC-Nkx2.2-ChIP-Seq(GSE61673)/Homer	BTBRAGTGSN	0.0001	-1.081e	0	1887	0.2021	86.3	0.1856
HLF(bZIP)/HSC-HLF.Flag-ChIP-Seq(GSE69817)/Homer	RTTATGYAAB	0.0001	-1.060e	0.0001	832	0.0891	36.5	0.0786
Pbx3(Homeobox)/GM12878-PBX3-ChIP-Seq(GSE32465)/Homer	SCTGTCAMTCAN	0.0001	-1.036e	0.0001	283	0.0303	11.5	0.0246
NPAS2(bHLH)/Liver-NPAS2-ChIP-Seq(GSE39860)/Homer	KCCACGTGAC	0.0001	-9.840e	0.0001	1040	0.1114	46.7	0.1004
NFkB-p65-Rel(RHD)/ThioMac-LPS-Expression(GSE23622)/Homer	GGAAATTCCC	0.0001	-9.800e	0.0001	93	0.01	3.7	0.008
GRE(NR),IR3/RAW264.7-GRE-ChIP-Seq(Unpublished)/Homer	VAGRACAKWCTGTYC	0.0001	-9.713e	0.0001	235	0.0252	9.8	0.0211
Smad4(MAD)/ESC-SMAD4-ChIP-Seq(GSE29422)/Homer	VBSYGTCTGG	0.001	-9.191e	0.0002	1789	0.1916	82.7	0.1779
GFY(?)/Promoter/Homer	ACTACAATTCCC	0.001	-9.116e	0.0003	116	0.0124	4.6	0.0099
CTCF-SatelliteElement(Zf?)/CD4+CTCF-ChIP-Seq(Barski_et_al.)/Homer	TGCAGTTCCMVNWRTGGCCA	0.001	-9.022e	0.0003	39	0.0042	0.5	0.001
Dlx3(Homeobox)/Kerainocytes-Dlx3-ChIP-Seq(GSE89884)/Homer	NDGTAATTAC	0.001	-8.996e	0.0003	389	0.0417	16.2	0.0348
Tbx20(T-box)/Heart-Tbx20-ChIP-Seq(GSE29636)/Homer	GGTGYTGACAGS	0.001	-8.622e	0.0004	231	0.0247	9.4	0.0202
Hoxd13(Homeobox)/ChickenMSG-Hoxd13.Flag-ChIP-Seq(GSE86088)/Homer	NCYAATAAAA	0.001	-8.351e	0.0005	1197	0.1282	54.4	0.117
HEB(bHLH)/mES-Heb-ChIP-Seq(GSE53233)/Homer	VCAGCTGBNN	0.001	-8.091e	0.0007	1861	0.1993	86.8	0.1866
Klf9(Zf)/GBM-Klf9-ChIP-Seq(GSE62211)/Homer	GCCACRCCCACY	0.001	-7.971e	0.0008	665	0.0712	29.9	0.0644
Smad2(MAD)/ES-SMAD2-ChIP-Seq(GSE29422)/Homer	CTGTCTGG	0.001	-7.717e	0.001	1795	0.1922	83.6	0.1798
OCT:OCT(POU,Homeobox)/NPC-OCT6-ChIP-Seq(GSE43916)/Homer	YATGCATATRCATRT	0.001	-7.672e	0.0011	37	0.004	0.8	0.0016
STAT6(Stat)/Macrophage-Stat6-ChIP-Seq(GSE38377)/Homer	TTCCKNAGAA	0.001	-7.555e	0.0012	512	0.0548	22.6	0.0487
Bcl11a(Zf)/HSPC-BCL11A-ChIP-Seq(GSE104676)/Homer	TYTGACCASWRG	0.001	-7.297e	0.0015	1020	0.1092	46.5	0.1
Erra(NR)/HepG2-Erra-ChIP-Seq(GSE31477)/Homer	CAAAGGTCAG	0.001	-7.076e	0.0019	2303	0.2466	108.1	0.2325
GATA3(Zf),DR8/iTreg-Gata3-ChIP-Seq(GSE20898)/Homer	AGATSTNDNNDSAGATAASN	0.01	-6.608e	0.003	61	0.0065	3	0.0064
Six4(Homeobox)/MCF7-SIX4-ChIP-Seq(Encode)/Homer	TGWAAYCTGABACCB	0.01	-6.468e	0.0034	85	0.0091	3.4	0.0074
GATA(Zf),IR4/iTreg-Gata3-ChIP-Seq(GSE20898)/Homer	NAGATWNBNATCTNN	0.01	-6.422e	0.0036	35	0.0037	0.6	0.0013
HOXA1(Homeobox)/mES-Hoxa1-ChIP-Seq(SRP084292)/Homer	TGATKGATGR	0.01	-6.370e	0.0037	244	0.0261	10	0.0216
E2A(bHLH)/proBcell-E2A-ChIP-Seq(GSE21978)/Homer	DNRCAGCTGY	0.01	-6.099e	0.0049	1301	0.1393	60.5	0.1302
NRF1(NRF)/MCF7-NRF1-ChIP-Seq(Unpublished)/Homer	CTGCGCATGCGC	0.01	-5.940e	0.0057	107	0.0115	4.2	0.0089
Nanog(Homeobox)/mES-Nanog-ChIP-Seq(GSE11724)/Homer	RGCCATTAAC	0.01	-5.827e	0.0063	4218	0.4517	203.9	0.4385
Tbx21(T-box)/GM12878-TBX21-ChIP-Seq(Encode)/Homer	AGGTGTGAAA	0.01	-5.724e	0.007	712	0.0762	32.8	0.0705
Eomes(T-box)/H9-Eomes-ChIP-Seq(GSE26097)/Homer	ATTAACACCT	0.01	-5.696e	0.0071	1607	0.1721	75.8	0.163
c-Myc(bHLH)/LNCAP-cMyc-ChIP-Seq(Unpublished)/Homer	VCCACGTG	0.01	-5.654e	0.0074	371	0.0397	16.4	0.0352
Oct6(POU,Homeobox)/NPC-Pou3f1-ChIP-Seq(GSE35496)/Homer	WATGCAAATGAG	0.01	-5.540e	0.0082	240	0.0257	10.8	0.0233
HINFP(Zf)/K562-HINFP.eGFP-ChIP-Seq(Encode)/Homer	TWVGGTCCGC	0.01	-5.483e	0.0087	151	0.0162	6.3	0.0136
HOXB13(Homeobox)/ProstateTumor-HOXB13-ChIP-Seq(GSE56288)/Homer	TTTTATKRGG	0.01	-5.367e	0.0097	793	0.0849	36.7	0.0789
NFIL3(bZIP)/HepG2-NFIL3-ChIP-Seq(Encode)/Homer	VTTACGTAAYNNNNN	0.01	-5.367e	0.0097	730	0.0782	33.5	0.072
Mef2b(MADS)/HEK293-Mef2b.V5-ChIP-Seq(GSE67450)/Homer	GCTATTTTTGGM	0.01	-5.255e	0.0108	771	0.0826	35	0.0753
GLI3(Zf)/Limb-GLI3-ChIP-Chip(GSE11077)/Homer	CGTGGGTGGTCC	0.01	-5.034e	0.0133	104	0.0111	4.3	0.0092
GATA3(Zf),DR4/iTreg-Gata3-ChIP-Seq(GSE20898)/Homer	AGATGKDGAGATAAG	0.01	-4.742e	0.0178	32	0.0034	0.7	0.0014
SpiB(ETS)/OCILY3-SPIB-ChIP-Seq(GSE56857)/Homer	AAAGRGGAAGTG	0.01	-4.711e	0.0182	279	0.0299	12.6	0.0272
OCT:OCT-short(POU,Homeobox)/NPC-OCT6-ChIP-Seq(GSE43916)/Homer	ATGCATWATGCATRW	0.01	-4.704e	0.0183	598	0.064	28	0.0602
PRDM15(Zf)/ESC-Prdm15-ChIP-Seq(GSE73694)/Homer	YCCDNTCCAGGTTTT	0.1	-4.508e	0.0221	889	0.0952	41.2	0.0887
RAR:RXR(NR),DR5/ES-RAR-ChIP-Seq(GSE56893)/Homer	RGGTCADNNAGAGGTCAV	0.1	-4.237e	0.0289	31	0.0033	0	0
MyoG(bHLH)/C2C12-MyoG-ChIP-Seq(GSE36024)/Homer	AACAGCTG	0.1	-4.137e	0.0318	1278	0.1369	60.9	0.131
Sp2(Zf)/HEK293-Sp2.eGFP-ChIP-Seq(Encode)/Homer	YGGCCCCGCCCC	0.1	-4.130e	0.0319	2323	0.2488	111.2	0.2391
GLIS3(Zf)/Thyroid-Glis3.GFP-ChIP-Seq(GSE103297)/Homer	CTCCCTGGGAGGCCN	0.1	-4.069e	0.0337	1524	0.1632	72.7	0.1563
CRE(bZIP)/Promoter/Homer	CSGTGACGTCAC	0.1	-4.054e	0.034	339	0.0363	15.8	0.034
HIF-1a(bHLH)/MCF7-HIF1a-ChIP-Seq(GSE28352)/Homer	TACGTGCV	0.1	-3.942e	0.0379	188	0.0201	8.9	0.0192
GATA:SCL(Zf,bHLH)/Ter119-SCL-ChIP-Seq(GSE18720)/Homer	CRGCTGBNGNSNNSAGATAA	0.1	-3.829e	0.0422	77	0.0082	3.6	0.0077

## Sheet: Tab3 WT_vs_kd_motifenrichment
Motif Name	Consensus	P-value	Log P-value	q-value (Benjamini)	# of Target Sequences with Motif(of 1729)	% of Target Sequences with Motif	# of Background Sequences with Motif(of 717)	% of Background Sequences with Motif
ETS1(ETS)/Jurkat-ETS1-ChIP-Seq(GSE17954)/Homer	ACAGGAAGTG	1e-31	-71.51	0	330	0.1909	70.9	0.0989
ETV1(ETS)/GIST48-ETV1-ChIP-Seq(GSE22441)/Homer	AACCGGAAGT	1e-28	-65.79	0	364	0.2105	83.6	0.1166
Fosl2(bZIP)/3T3L1-Fosl2-ChIP-Seq(GSE56872)/Homer	NATGASTCABNN	1e-26	-59.9	0	768	0.4442	230.2	0.3211
Bach2(bZIP)/OCILy7-Bach2-ChIP-Seq(GSE44420)/Homer	TGCTGAGTCA	1e-23	-54.5	0	396	0.229	99.6	0.1389
Jun-AP1(bZIP)/K562-cJun-ChIP-Seq(GSE31477)/Homer	GATGASTCATCN	1e-23	-53.99	0	635	0.3673	184	0.2567
GABPA(ETS)/Jurkat-GABPa-ChIP-Seq(GSE17954)/Homer	RACCGGAAGT	1e-22	-52.14	0	232	0.1342	48.1	0.0671
SPDEF(ETS)/VCaP-SPDEF-ChIP-Seq(SRA014231)/Homer	ASWTCCTGBT	1e-22	-50.83	0	273	0.1579	61.3	0.0855
RORgt(NR)/EL4-RORgt.Flag-ChIP-Seq(GSE56019)/Homer	AAYTAGGTCA	1e-20	-48.22	0	29	0.0168	1.1	0.0016
RORgt(NR)/EL4-RORgt.Flag-ChIP-Seq(GSE56019)/Homer	AAYTAGGTCA	1e-20	-48.22	0	29	0.0168	1.1	0.0016
Elf4(ETS)/BMDM-Elf4-ChIP-Seq(GSE88699)/Homer	ACTTCCKGKT	1e-20	-47.23	0	271	0.1567	62.9	0.0877
CUX1(Homeobox)/K562-CUX1-ChIP-Seq(GSE92882)/Homer	TATCGATNAN	1e-20	-46.16	0	82	0.0474	10.7	0.0149
TEAD1(TEAD)/HepG2-TEAD1-ChIP-Seq(Encode)/Homer	CYRCATTCCA	1e-18	-41.84	0	342	0.1978	88.3	0.1232
ETV4(ETS)/HepG2-ETV4-ChIP-Seq(ENCODE)/Homer	ACCGGAAGTG	1e-17	-39.57	0	287	0.166	71.1	0.0992
BATF(bZIP)/Th17-BATF-ChIP-Seq(GSE39756)/Homer	DATGASTCAT	1e-16	-37.15	0	1029	0.5951	355.3	0.4956
Fra1(bZIP)/BT549-Fra1-ChIP-Seq(GSE46166)/Homer	NNATGASTCATH	1e-14	-34.52	0	984	0.5691	339.2	0.4731
Fra2(bZIP)/Striatum-Fra2-ChIP-Seq(GSE43429)/Homer	GGATGACTCATC	1e-14	-34.22	0	925	0.535	315.1	0.4396
Elk1(ETS)/Hela-Elk1-ChIP-Seq(GSE31477)/Homer	HACTTCCGGY	1e-14	-32.67	0	128	0.074	25.4	0.0355
EHF(ETS)/LoVo-EHF-ChIP-Seq(GSE49402)/Homer	AVCAGGAAGT	1e-13	-31.92	0	309	0.1787	84	0.1172
NF-E2(bZIP)/K562-NFE2-ChIP-Seq(GSE31477)/Homer	GATGACTCAGCA	1e-13	-31.87	0	127	0.0735	25.8	0.036
Ets1-distal(ETS)/CD4+-PolII-ChIP-Seq(Barski_et_al.)/Homer	MACAGGAAGT	1e-13	-31.49	0	123	0.0711	24.3	0.0339
RORg(NR)/Liver-Rorc-ChIP-Seq(GSE101115)/Homer	WAABTAGGTCAV	1e-13	-31.49	0	22	0.0127	1.9	0.0026
ELF1(ETS)/Jurkat-ELF1-ChIP-Seq(SRA014231)/Homer	AVCCGGAAGT	1e-13	-30.44	0	111	0.0642	21.6	0.0301
ERG(ETS)/VCaP-ERG-ChIP-Seq(GSE14097)/Homer	ACAGGAAGTG	1e-12	-29.11	0	430	0.2487	128	0.1786
JunB(bZIP)/DendriticCells-Junb-ChIP-Seq(GSE36099)/Homer	RATGASTCAT	1e-12	-29.01	0	974	0.5633	341.9	0.4769
ZNF652/HepG2-ZNF652.Flag-ChIP-Seq(Encode)/Homer	TTAACCCTTTVNKKN	1e-12	-27.77	0	44	0.0254	5.8	0.008
AP-1(bZIP)/ThioMac-PU.1-ChIP-Seq(GSE21512)/Homer	VTGACTCATC	1e-11	-27.23	0	1055	0.6102	377.2	0.5261
COUP-TFII(NR)/K562-NR2F1-ChIP-Seq(Encode)/Homer	GKBCARAGGTCA	1e-11	-27.15	0	282	0.1631	77.9	0.1087
TEAD(TEA)/Fibroblast-PU.1-ChIP-Seq(Unpublished)/Homer	YCWGGAATGY	1e-11	-26.85	0	258	0.1492	69.5	0.097
THRa(NR)/C17.2-THRa-ChIP-Seq(GSE38347)/Homer	GGTCANYTGAGGWCA	1e-11	-26.57	0	73	0.0422	12.8	0.0178
PPARa(NR),DR1/Liver-Ppara-ChIP-Seq(GSE47954)/Homer	VNAGGKCAAAGGTCA	1e-10	-25.21	0	198	0.1145	50.2	0.07
COUP-TFII(NR)/Artia-Nr2f2-ChIP-Seq(GSE46497)/Homer	AGRGGTCA	1e-10	-24.83	0	348	0.2013	102.7	0.1433
Nanog(Homeobox)/mES-Nanog-ChIP-Seq(GSE11724)/Homer	RGCCATTAAC	1e-10	-24.33	0	880	0.509	308.6	0.4304
Fli1(ETS)/CD8-FLI-ChIP-Seq(GSE20898)/Homer	NRYTTCCGGH	1e-10	-23.96	0	301	0.1741	86.3	0.1204
Etv2(ETS)/ES-ER71-ChIP-Seq(GSE59402)/Homer(0.967)	NNAYTTCCTGHN	1e-10	-23.89	0	278	0.1608	78.6	0.1097
TEAD3(TEA)/HepG2-TEAD3-ChIP-Seq(Encode)/Homer	TRCATTCCAG	1e-10	-23.81	0	376	0.2175	113.5	0.1584
Six2(Homeobox)/NephronProgenitor-Six2-ChIP-Seq(GSE39837)/Homer	GWAAYHTGAKMC	1e-10	-23.68	0	234	0.1353	63.2	0.0882
PPARE(NR),DR1/3T3L1-Pparg-ChIP-Seq(GSE13511)/Homer	TGACCTTTGCCCCA	1e-10	-23.16	0	179	0.1035	45.8	0.0639
MafB(bZIP)/BMM-Mafb-ChIP-Seq(GSE75722)/Homer	WNTGCTGASTCAGCANWTTY	1e-10	-23.03	0	197	0.1139	51.6	0.072
Nrf2(bZIP)/Lymphoblast-Nrf2-ChIP-Seq(GSE37589)/Homer	HTGCTGAGTCAT	1e-09	-21.16	0	99	0.0573	21.5	0.03
Zic(Zf)/Cerebellum-ZIC1.2-ChIP-Seq(GSE60731)/Homer	CCTGCTGAGH	1e-09	-20.96	0	187	0.1082	49.2	0.0686
EAR2(NR)/K562-NR2F6-ChIP-Seq(Encode)/Homer	NRBCARRGGTCA	1e-09	-20.89	0	257	0.1486	73.2	0.1021
ELF3(ETS)/PDAC-ELF3-ChIP-Seq(GSE64557)/Homer	ANCAGGAAGT	1e-08	-20.52	0	201	0.1163	54.9	0.0766
Atf3(bZIP)/GBM-ATF3-ChIP-Seq(GSE33912)/Homer	DATGASTCATHN	1e-08	-20.23	0	1038	0.6003	379.1	0.5288
PU.1(ETS)/ThioMac-PU.1-ChIP-Seq(GSE21512)/Homer	AGAGGAAGTG	1e-08	-20.18	0	149	0.0862	37.6	0.0525
Six1(Homeobox)/Myoblast-Six1-ChIP-Chip(GSE20150)/Homer	GKVTCADRTTWC	1e-08	-19.84	0	80	0.0463	16.1	0.0225
ELF5(ETS)/T47D-ELF5-ChIP-Seq(GSE30407)/Homer	ACVAGGAAGT	1e-08	-19.45	0	184	0.1064	50	0.0697
Elk4(ETS)/Hela-Elk4-ChIP-Seq(GSE31477)/Homer	NRYTTCCGGY	1e-08	-18.97	0	125	0.0723	30.9	0.0431
Zic3(Zf)/mES-Zic3-ChIP-Seq(GSE37889)/Homer	GGCCYCCTGCTGDGH	1e-08	-18.47	0	121	0.07	29.5	0.0411
ETS(ETS)/Promoter/Homer	AACCGGAAGT	1e-07	-18.33	0	71	0.0411	14.3	0.02
RARa(NR)/K562-RARa-ChIP-Seq(Encode)/Homer	TTGAMCTTTG	1e-07	-17.64	0	531	0.3071	178.1	0.2484
Nur77(NR)/K562-NR4A1-ChIP-Seq(GSE31363)/Homer	TGACCTTTNCNT	1e-07	-17.22	0	31	0.0179	4.2	0.0059
NFY(CCAAT)/Promoter/Homer	RGCCAATSRG	1e-07	-17.15	0	188	0.1087	52.7	0.0736
HNF4a(NR),DR1/HepG2-HNF4a-ChIP-Seq(GSE25021)/Homer	CARRGKBCAAAGTYCA	1e-07	-17.11	0	106	0.0613	25.2	0.0352
Unknown-ESC-element(?)/mES-Nanog-ChIP-Seq(GSE11724)/Homer	CACAGCAGGGGG	1e-07	-17.06	0	131	0.0758	33.2	0.0464
TEAD4(TEA)/Tropoblast-Tead4-ChIP-Seq(GSE37350)/Homer	CCWGGAATGY	1e-06	-15.73	0	286	0.1654	88	0.1228
IRF:BATF(IRF:bZIP)/pDC-Irf8-ChIP-Seq(GSE66899)/Homer	CTTTCANTATGACTV	1e-06	-15.68	0	34	0.0197	5.1	0.0071
Bach1(bZIP)/K562-Bach1-ChIP-Seq(GSE31477)/Homer	AWWNTGCTGAGTCAT	1e-06	-15.62	0	116	0.0671	29.2	0.0407
bZIP:IRF(bZIP,IRF)/Th17-BatF-ChIP-Seq(GSE39756)/Homer	NAGTTTCABTHTGACTNW	1e-06	-15.43	0	100	0.0578	24.7	0.0345
Esrrb(NR)/mES-Esrrb-ChIP-Seq(GSE11431)/Homer	KTGACCTTGA	1e-06	-14.69	0	105	0.0607	26	0.0363
TEAD2(TEA)/Py2T-Tead2-ChIP-Seq(GSE55709)/Homer	CCWGGAATGY	1e-06	-14.53	0	182	0.1053	52.8	0.0736
GRE(NR),IR3/RAW264.7-GRE-ChIP-Seq(Unpublished)/Homer	VAGRACAKWCTGTYC	1e-06	-14.25	0	48	0.0278	9.3	0.013
ZNF675(Zf)/HEK293-ZNF675.GFP-ChIP-Seq(GSE58341)/Homer	ARGAGGMCAAAATGW	1e-06	-14.25	0	24	0.0139	3.4	0.0047
RXR(NR),DR1/3T3L1-RXR-ChIP-Seq(GSE13511)/Homer	TAGGGCAAAGGTCA	1e-06	-14.03	0	212	0.1226	63.7	0.0889
Hoxa9(Homeobox)/ChickenMSG-Hoxa9.Flag-ChIP-Seq(GSE86088)/Homer	RGCAATNAAA	1e-05	-13.42	0	567	0.3279	198.2	0.2765
Pitx1:Ebox(Homeobox,bHLH)/Hindlimb-Pitx1-ChIP-Seq(GSE41591)/Homer	YTAATTRAWWCCAGATGT	1e-05	-13.22	0	93	0.0538	23.8	0.0332
THRb(NR)/HepG2-THRb.Flag-ChIP-Seq(Encode)/Homer	GGTCACCTGAGGTCA	1e-05	-13.22	0	93	0.0538	23.5	0.0327
Tgif1(Homeobox)/mES-Tgif1-ChIP-Seq(GSE55404)/Homer	YTGWCADY	1e-05	-13.1	0	674	0.3898	241.4	0.3367
THRb(NR)/Liver-NR1A2-ChIP-Seq(GSE52613)/Homer	TRAGGTCA	1e-05	-12.74	0	784	0.4534	286.6	0.3998
Cux2(Homeobox)/Liver-Cux2-ChIP-Seq(GSE35985)/Homer	HNRAATCAAT	1e-05	-12.62	0	46	0.0266	9.6	0.0134
ETS:RUNX(ETS,Runt)/Jurkat-RUNX1-ChIP-Seq(GSE17954)/Homer	RCAGGATGTGGT	1e-05	-12.58	0	31	0.0179	5.5	0.0077
PGR(NR)/EndoStromal-PGR-ChIP-Seq(GSE69539)/Homer	AAGAACATWHTGTTC	1e-05	-12	0	38	0.022	7.6	0.0106
VDR(NR),DR3/GM10855-VDR+vitD-ChIP-Seq(GSE22484)/Homer	ARAGGTCANWGAGTTCANNN	1e-05	-11.76	0	34	0.0197	6.6	0.0092
NFE2L2(bZIP)/HepG2-NFE2L2-ChIP-Seq(Encode)/Homer	AWWWTGCTGAGTCAT	1e-05	-11.54	0.0001	96	0.0555	25.6	0.0356
Mef2b(MADS)/HEK293-Mef2b.V5-ChIP-Seq(GSE67450)/Homer	GCTATTTTTGGM	0.0001	-10.22	0.0002	182	0.1053	56.6	0.079
MafK(bZIP)/C2C12-MafK-ChIP-Seq(GSE36030)/Homer	GCTGASTCAGCA	0.0001	-10.14	0.0002	212	0.1226	67.4	0.094
Sox3(HMG)/NPC-Sox3-ChIP-Seq(GSE33059)/Homer	CCWTTGTY	0.0001	-9.816	0.0003	450	0.2603	158.8	0.2215
Mef2a(MADS)/HL1-Mef2a.biotin-ChIP-Seq(GSE21529)/Homer	CYAAAAATAG	0.0001	-9.692	0.0003	104	0.0602	29.4	0.041
Six4(Homeobox)/MCF7-SIX4-ChIP-Seq(Encode)/Homer	TGWAAYCTGABACCB	0.0001	-9.597	0.0004	24	0.0139	4.3	0.006
EWS:FLI1-fusion(ETS)/SK_N_MC-EWS:FLI1-ChIP-Seq(SRA014231)/Homer	VACAGGAAAT	0.0001	-9.334	0.0005	160	0.0925	49.7	0.0693
SCL(bHLH)/HPC7-Scl-ChIP-Seq(GSE13511)/Homer	AVCAGCTG	0.001	-9.108	0.0006	985	0.5697	376.3	0.5249
EWS:ERG-fusion(ETS)/CADO_ES1-EWS:ERG-ChIP-Seq(SRA014231)/Homer	ATTTCCTGTN	0.001	-8.91	0.0007	208	0.1203	67.2	0.0937
Olig2(bHLH)/Neuron-Olig2-ChIP-Seq(GSE30882)/Homer	RCCATMTGTT	0.001	-8.859	0.0007	494	0.2857	177.8	0.2479
JunD(bZIP)/K562-JunD-ChIP-Seq/Homer	ATGACGTCATCN	0.001	-8.269	0.0013	40	0.0231	9.5	0.0132
MafA(bZIP)/Islet-MafA-ChIP-Seq(GSE30298)/Homer	TGCTGACTCA	0.001	-7.748	0.0021	299	0.1729	104	0.1451
Twist(bHLH)/HMLE-TWIST1-ChIP-Seq(Chang_et_al)/Homer	VCAKCTGGNNNCCAGMTGBN	0.001	-7.643	0.0023	29	0.0168	6.2	0.0086
Hoxa11(Homeobox)/ChickenMSG-Hoxa11.Flag-ChIP-Seq(GSE86088)/Homer	TTTTATGGCM	0.001	-7.534	0.0026	452	0.2614	163.9	0.2287
Lhx3(Homeobox)/Neuron-Lhx3-ChIP-Seq(GSE31456)/Homer	ADBTAATTAR	0.001	-7.214	0.0035	320	0.1851	112.1	0.1564
STAT1(Stat)/HelaS3-STAT1-ChIP-Seq(GSE12782)/Homer	NATTTCCNGGAAAT	0.001	-7.188	0.0036	60	0.0347	16.1	0.0225
CTCF-SatelliteElement(Zf?)/CD4+-CTCF-ChIP-Seq(Barski_et_al.)/Homer	TGCAGTTCCMVNWRTGGCCA	0.001	-7.025	0.0041	9	0.0052	1.2	0.0017
GFY-Staf(?,Zf)/Promoter/Homer	RACTACAATTCCCAGAAKGC	0.001	-7.025	0.0041	9	0.0052	1.8	0.0025
Srebp2(bHLH)/HepG2-Srebp2-ChIP-Seq(GSE31477)/Homer	CGGTCACSCCAC	0.01	-6.894	0.0046	21	0.0121	4	0.0056
Mef2d(MADS)/Retina-Mef2d-ChIP-Seq(GSE61391)/Homer	GCTATTTTTAGC	0.01	-6.743	0.0053	65	0.0376	18.3	0.0255
Mef2c(MADS)/GM12878-Mef2c-ChIP-Seq(GSE32465)/Homer	DCYAAAAATAGM	0.01	-6.708	0.0054	105	0.0607	32.2	0.0449
TR4(NR),DR1/Hela-TR4-ChIP-Seq(GSE24685)/Homer	GAGGTCAAAGGTCA	0.01	-6.617	0.0059	17	0.0098	3.7	0.0051
Atf2(bZIP)/3T3L1-Atf2-ChIP-Seq(GSE56872)/Homer	NRRTGACGTCAT	0.01	-6.488	0.0066	121	0.07	38.9	0.0543
Sox10(HMG)/SciaticNerve-Sox3-ChIP-Seq(GSE35132)/Homer	CCWTTGTYYB	0.01	-6.09	0.0098	419	0.2423	153	0.2135
Unknown(Homeobox)/Limb-p300-ChIP-Seq/Homer	SSCMATWAAA	0.01	-6.078	0.0098	92	0.0532	28.6	0.0399
Sp1(Zf)/Promoter/Homer	GGCCCCGCCCCC	0.01	-5.782	0.013	39	0.0226	10.8	0.0151
Hoxd11(Homeobox)/ChickenMSG-Hoxd11.Flag-ChIP-Seq(GSE86088)/Homer	VGCCATAAAA	0.01	-5.775	0.013	465	0.2689	172.5	0.2407
DUX4(Homeobox)/Myoblasts-DUX4.V5-ChIP-Seq(GSE75791)/Homer	NWTAAYCYAATCAWN	0.01	-5.674	0.0141	8	0.0046	0.2	0.0003
GATA(Zf),IR4/iTreg-Gata3-ChIP-Seq(GSE20898)/Homer	NAGATWNBNATCTNN	0.01	-5.674	0.0141	8	0.0046	0.9	0.0013
Hoxd13(Homeobox)/ChickenMSG-Hoxd13.Flag-ChIP-Seq(GSE86088)/Homer	NCYAATAAAA	0.01	-5.654	0.0142	297	0.1718	106.3	0.1483
Tbx21(T-box)/GM12878-TBX21-ChIP-Seq(Encode)/Homer	AGGTGTGAAA	0.01	-5.474	0.0169	150	0.0868	50.4	0.0703
CHR(?)/Hela-CellCycle-Expression/Homer	SRGTTTCAAA	0.01	-5.45	0.0171	79	0.0457	24.7	0.0345
CDX4(Homeobox)/ZebrafishEmbryos-Cdx4.Myc-ChIP-Seq(GSE48254)/Homer	NGYCATAAAWCH	0.01	-5.323	0.0192	168	0.0972	57.1	0.0796
Tbox:Smad(T-box,MAD)/ESCd5-Smad2_3-ChIP-Seq(GSE29422)/Homer	AGGTGHCAGACA	0.01	-5.286	0.0198	35	0.0202	9.6	0.0134
ZNF322(Zf)/HEK293-ZNF322.GFP-ChIP-Seq(GSE58341)/Homer	GAGCCTGGTACTGWGCCTGR	0.01	-5.276	0.0198	47	0.0272	13.2	0.0184
E2F4(E2F)/K562-E2F4-ChIP-Seq(GSE31477)/Homer	GGCGGGAAAH	0.01	-5.261	0.0199	38	0.022	10.5	0.0147
Nr5a2(NR)/Pancreas-LRH1-ChIP-Seq(GSE34295)/Homer	BTCAAGGTCA	0.01	-5.16	0.0218	122	0.0706	40.5	0.0565
HNF6(Homeobox)/Liver-Hnf6-ChIP-Seq(ERP000394)/Homer	NTATYGATCH	0.01	-5.128	0.0223	64	0.037	19.9	0.0277
Sox6(HMG)/Myotubes-Sox6-ChIP-Seq(GSE32627)/Homer	CCATTGTTNY	0.01	-5.108	0.0226	383	0.2215	141.1	0.1969
FXR(NR),IR1/Liver-FXR-ChIP-Seq(Chong_et_al.)/Homer	AGGTCANTGACCTB	0.01	-5.1	0.0226	78	0.0451	24.9	0.0348
Sox15(HMG)/CPA-Sox15-ChIP-Seq(GSE62909)/Homer	RAACAATGGN	0.01	-5.066	0.0231	258	0.1492	93	0.1297
CRE(bZIP)/Promoter/Homer	CSGTGACGTCAC	0.01	-5.014	0.0241	58	0.0335	17.4	0.0243
PAX3:FKHR-fusion(Paired,Homeobox)/Rh4-PAX3:FKHR-ChIP-Seq(GSE19063)/Homer	ACCRTGACTAATTNN	0.01	-4.82	0.029	66	0.0382	20.9	0.0291
Otx2(Homeobox)/EpiLC-Otx2-ChIP-Seq(GSE56098)/Homer	NYTAATCCYB	0.01	-4.79	0.0297	134	0.0775	45.2	0.0631
Isl1(Homeobox)/Neuron-Isl1-ChIP-Seq(GSE31456)/Homer	CTAATKGV	0.01	-4.755	0.0305	411	0.2377	153.3	0.2138
Atf1(bZIP)/K562-ATF1-ChIP-Seq(GSE31477)/Homer	GATGACGTCA	0.1	-4.568	0.0364	170	0.0983	59.7	0.0832
ARE(NR)/LNCAP-AR-ChIP-Seq(GSE27824)/Homer	RGRACASNSTGTYCYB	0.1	-4.508	0.0383	51	0.0295	15.5	0.0216
Tgif2(Homeobox)/mES-Tgif2-ChIP-Seq(GSE55404)/Homer	TGTCANYT	0.1	-4.506	0.0383	733	0.4239	284.5	0.3969
E2F7(E2F)/Hela-E2F7-ChIP-Seq(GSE32673)/Homer	VDTTTCCCGCCA	0.1	-4.432	0.0404	7	0.004	1.3	0.0018
YY1(Zf)/Promoter/Homer	CAAGATGGCGGC	0.1	-4.432	0.0404	7	0.004	0.3	0.0004
Sp2(Zf)/HEK293-Sp2.eGFP-ChIP-Seq(Encode)/Homer	YGGCCCCGCCCC	0.1	-4.428	0.0404	303	0.1752	111.4	0.1554
Tbet(T-box)/CD8-Tbet-ChIP-Seq(GSE33802)/Homer	AGGTGTGAAM	0.1	-4.416	0.0404	216	0.1249	77.8	0.1086
RUNX2(Runt)/PCa-RUNX2-ChIP-Seq(GSE33889)/Homer	NWAACCACADNN	0.1	-4.357	0.0424	338	0.1955	125	0.1744
Eomes(T-box)/H9-Eomes-ChIP-Seq(GSE26097)/Homer	ATTAACACCT	0.1	-4.35	0.0424	343	0.1984	127.8	0.1783
Sox4(HMG)/proB-Sox4-ChIP-Seq(GSE50066)/Homer	YCTTTGTTCC	0.1	-4.317	0.0435	200	0.1157	71.6	0.0999

## Sheet: Tab4 FAK-WT enriched TF motifs 
FAK-WT-enriched motifs
Jun-AP1
Fosl2
NFE2L2
Bach2
Olig2
Fra1
JunB
ELF1
Fra2
Bach1
BATF
NF-E2
GABPA
Nrf2
Cux2
SPDEF
ETV1
Elk1
ETS1
Atf3
Twist
ETS
ETV4
EWS:FLI1-fusion
Fli1
Zic
Tbx21
ERG
Sp1
Unknown-ESC-element(?)
EWS:ERG-fusion
ELF3
PPARa
AP-1
Zic3
CUX1
ELF5
Etv2
Pitx1:Ebox
SCL
Sp2
Nanog
TR4
THRb
Elf4
THRa
PPARE
EHF
PAX3:FKHR-fusion
Tbet
HNF6
THRb
Tgif2
TEAD2
Esrrb
GFY-Staf
Nur77
TEAD1
PU.1
RXR
STAT1
Eomes
Tgif1
