# Supplementary material for: FAK regulates IL-33 expression by controlling chromatin accessibility at c-Jun motifs
Source: Sci Rep. 2021 Jan 8;11:229. doi: 10.1038/s41598-020-80111-9 (PMC7794255; doi:10.1038/s41598-020-80111-9)
Supplement: Supplementary file 2 — Supplementary Data S2. [file 41598_2020_80111_MOESM2_ESM.xlsx]

## Sheet: Note
Note -
All log2FoldChanges are reported with respect to FAK WT (i.e. a + 1.06 log2FoldChange in Il33 expression in FAK WT vs Null analysis means that it is 1.06 enriched in FAK WT when compared to Null cells and therefore Il33 is a 'downregulated gene' as a result of FAK loss

## Sheet: Tab1 FAK-WTvs FAK-null
	baseMean	log2FoldChange	lfcSE	stat	pvalue	padj	symbol
ENSMUSG00000035783	1328.68	-4.95793	0.137087	-36.1662	2.06906e-286	6.74409e-283	Acta2
ENSMUSG00000025128	269.407	-4.12912	0.184481	-22.3824	5.84132e-111	6.34659e-108	Bhlhe22
ENSMUSG00000030654	886.506	-4.10748	0.140004	-29.3384	3.3629e-189	7.30758e-186	Arl6ip1
ENSMUSG00000020427	307.148	-3.83416	0.169953	-22.5602	1.06724e-112	1.26497e-109	Igfbp3
ENSMUSG00000016256	259.355	-3.8338	0.190453	-20.1299	4.03749e-90	3.29005e-87	Ctsz
ENSMUSG00000031548	1031.65	-3.80468	0.0970964	-39.1845	0	0	Sfrp1
ENSMUSG00000020689	214.054	-3.27793	0.188694	-17.3716	1.35328e-67	5.69163e-65	Itgb3
ENSMUSG00000022382	222.45	-3.08709	0.212598	-14.5208	8.94963e-48	1.91287e-45	Wnt7b
ENSMUSG00000027189	102.008	-3.03548	0.221447	-13.7075	9.16029e-43	1.61394e-40	Trim44
ENSMUSG00000003283	221.397	-2.99019	0.149266	-20.0327	2.85997e-89	2.19343e-86	Hck
ENSMUSG00000041120	823.143	-2.89485	0.140461	-20.6096	2.25021e-94	1.95589e-91	Nbl1
ENSMUSG00000032332	436.654	-2.82515	0.182442	-15.4852	4.36817e-54	1.16229e-51	Col12a1
ENSMUSG00000020884	228.404	-2.82459	0.189584	-14.8989	3.35119e-50	7.94415e-48	Asgr1
ENSMUSG00000006519	55.2997	-2.81487	0.225798	-12.4663	1.13996e-35	1.58115e-33	Cyba
ENSMUSG00000028654	69.1662	-2.79937	0.220587	-12.6906	6.67143e-37	9.88433e-35	Mycl
ENSMUSG00000044254	1032.37	-2.79559	0.144609	-19.332	2.88746e-83	1.88233e-80	Pcsk9
ENSMUSG00000022221	148.141	-2.77372	0.185956	-14.916	2.59251e-50	6.25948e-48	Ripk3
ENSMUSG00000035775	70.2314	-2.74823	0.229527	-11.9735	4.89275e-33	5.747e-31	Krt20
ENSMUSG00000023443	51.9926	-2.70704	0.235528	-11.4935	1.42272e-30	1.52045e-28	Esx1
ENSMUSG00000026413	461.783	-2.70557	0.135956	-19.9003	4.04684e-88	2.93126e-85	Pkp1
ENSMUSG00000038807	91.2182	-2.68923	0.212942	-12.6289	1.46334e-36	2.14371e-34	Rap1gap2
ENSMUSG00000038400	459.842	-2.66791	0.186156	-14.3316	1.38942e-46	2.92181e-44	Pmepa1
ENSMUSG00000023886	2758.67	-2.63611	0.143636	-18.3527	3.13976e-75	1.70568e-72	Smoc2
ENSMUSG00000047261	63.5206	-2.6075	0.220213	-11.8408	2.40147e-32	2.77083e-30	Gap43
ENSMUSG00000024140	333.007	-2.53809	0.130584	-19.4365	3.7897e-84	2.60053e-81	Epas1
ENSMUSG00000021556	114.696	-2.52879	0.200685	-12.6008	2.09086e-36	2.99567e-34	Golm1
ENSMUSG00000035493	5801.68	-2.47732	0.058432	-42.3966	0	0	Tgfbi
ENSMUSG00000040998	457.16	-2.47389	0.173309	-14.2745	3.15628e-46	6.42993e-44	Npnt
ENSMUSG00000051950	95.0474	-2.45486	0.213728	-11.4859	1.55243e-30	1.64558e-28	B3glct
ENSMUSG00000067377	37.9794	-2.45042	0.239975	-10.2111	1.76793e-24	1.42285e-22	Tspan6
ENSMUSG00000092486	47.3947	-2.44847	0.219602	-11.1496	7.19561e-29	7.16156e-27	2610524H06Rik
ENSMUSG00000031778	5986.93	-2.44628	0.086827	-28.1741	1.2136e-174	2.26042e-171	Cx3cl1
ENSMUSG00000046743	38.5066	-2.42876	0.234502	-10.3571	3.8847e-25	3.22604e-23	Fat4
ENSMUSG00000050541	157.301	-2.40272	0.193196	-12.4367	1.65207e-35	2.26734e-33	Adra1b
ENSMUSG00000005836	40.326	-2.36059	0.235051	-10.0429	9.87387e-24	7.66283e-22	Gata6
ENSMUSG00000022996	155.644	-2.35336	0.19399	-12.1314	7.20293e-34	8.94399e-32	Wnt10b
ENSMUSG00000035177	114.321	-2.35133	0.201846	-11.6491	2.31842e-31	2.60582e-29	Nlrp2
ENSMUSG00000046768	860.148	-2.34846	0.0999331	-23.5003	4.0472e-122	5.86304e-119	Rhoj
ENSMUSG00000053522	273.173	-2.31857	0.214053	-10.8317	2.43522e-27	2.2842e-25	Lgals7
ENSMUSG00000074272	234.102	-2.31356	0.170791	-13.5461	8.35295e-42	1.45208e-39	Ceacam1
ENSMUSG00000052981	885.448	-2.28629	0.12013	-19.0318	9.2984e-81	5.77298e-78	Ube2ql1
ENSMUSG00000052957	2199.93	-2.21755	0.124804	-17.7683	1.24439e-70	5.59462e-68	Gas1
ENSMUSG00000034402	83.7708	-2.21219	0.208853	-10.5921	3.24393e-26	2.87716e-24	Kcnh5
ENSMUSG00000025743	1615.85	-2.20893	0.103882	-21.2638	2.45687e-100	2.28805e-97	Sdc3
ENSMUSG00000043439	297.667	-2.20087	0.165857	-13.2697	3.47083e-40	5.80163e-38	E130012A19Rik
ENSMUSG00000030657	127.025	-2.1966	0.189603	-11.5853	4.89478e-31	5.36287e-29	Xylt1
ENSMUSG00000053414	36.9825	-2.18878	0.233104	-9.38972	6.01611e-21	3.98161e-19	Hunk
ENSMUSG00000056481	111.585	-2.17601	0.202146	-10.7645	5.06136e-27	4.61468e-25	Cd248
ENSMUSG00000039883	42.2893	-2.1731	0.229705	-9.46041	3.06746e-21	2.0722e-19	Lrrc17
ENSMUSG00000000184	29.5504	-2.15387	0.239848	-8.98016	2.70361e-19	1.51938e-17	Ccnd2
ENSMUSG00000023092	326.881	-2.14979	0.155377	-13.8359	1.54694e-43	2.76288e-41	Fhl1
ENSMUSG00000047904	182.639	-2.14646	0.164528	-13.0462	6.68207e-39	1.06245e-36	Sstr2
ENSMUSG00000069053	537.873	-2.14394	0.130919	-16.3761	2.83394e-60	9.01192e-58	Uba1y
ENSMUSG00000021747	48.3498	-2.13502	0.229299	-9.31106	1.26562e-20	8.12866e-19	4930452B06Rik
ENSMUSG00000071547	424.826	-2.13217	0.112858	-18.8925	1.31471e-79	7.45268e-77	Nt5dc2
ENSMUSG00000068122	97.6868	-2.12667	0.231271	-9.19557	3.73009e-20	2.28324e-18	Agtr2
ENSMUSG00000025089	523.087	-2.11941	0.135616	-15.628	4.68959e-55	1.30091e-52	Gfra1
ENSMUSG00000022816	4997.37	-2.08043	0.114809	-18.1208	2.18496e-73	1.1395e-70	Fstl1
ENSMUSG00000091243	462.711	-2.05983	0.127319	-16.1785	7.15598e-59	2.12045e-56	Vgll3
ENSMUSG00000055435	413.921	-2.05021	0.118471	-17.3056	4.26871e-67	1.73923e-64	Maf
ENSMUSG00000051726	614.737	-2.04145	0.12121	-16.8422	1.19697e-63	4.4589e-61	Kcnf1
ENSMUSG00000037353	96.2374	-2.03339	0.195129	-10.4207	1.99409e-25	1.71045e-23	Letmd1
ENSMUSG00000019846	171.149	-1.99332	0.184979	-10.7759	4.47272e-27	4.10671e-25	Lama4
ENSMUSG00000027858	136.277	-1.99274	0.204178	-9.75983	1.67431e-22	1.21276e-20	Tspan2
ENSMUSG00000037995	163.731	-1.96559	0.232157	-8.46664	2.52563e-17	1.21063e-15	Igsf9
ENSMUSG00000069919	51.1952	-1.92985	0.226995	-8.50174	1.86769e-17	9.18904e-16	Hba-a1
ENSMUSG00000037035	37.7455	-1.92965	0.239745	-8.04877	8.36292e-16	3.43961e-14	Inhbb
ENSMUSG00000050505	55.6092	-1.92948	0.227242	-8.49088	2.05081e-17	1.00521e-15	Pcdh20
ENSMUSG00000031023	127.71	-1.92947	0.215764	-8.94249	3.80508e-19	2.11109e-17	Akip1
ENSMUSG00000023972	25.5007	-1.91529	0.238454	-8.03214	9.57889e-16	3.91503e-14	Ptk7
ENSMUSG00000076441	74.2641	-1.91304	0.215818	-8.86412	7.71117e-19	4.22429e-17	Ass1
ENSMUSG00000030849	66.8597	-1.90995	0.231898	-8.23616	1.77828e-16	7.83283e-15	Fgfr2
ENSMUSG00000047810	76.0334	-1.88768	0.213309	-8.8495	8.79104e-19	4.75592e-17	Ccdc88b
ENSMUSG00000026090	295.361	-1.87816	0.147145	-12.764	2.60625e-37	4.09401e-35	2010300C02Rik
ENSMUSG00000035873	30.1391	-1.87128	0.236729	-7.90474	2.68502e-15	1.05252e-13	Pawr
ENSMUSG00000058624	781.837	-1.86695	0.181002	-10.3145	6.05803e-25	4.96758e-23	Gda
ENSMUSG00000054752	90.5317	-1.85844	0.219094	-8.48237	2.20657e-17	1.0616e-15	Fsd1l
ENSMUSG00000070044	51.7687	-1.85652	0.230494	-8.05453	7.97838e-16	3.29184e-14	Fam149a
ENSMUSG00000043391	79.898	-1.83803	0.217895	-8.4354	3.3007e-17	1.54801e-15	2510009E07Rik
ENSMUSG00000038415	251.719	-1.82593	0.183232	-9.96511	2.16628e-23	1.6517e-21	Foxq1
ENSMUSG00000001768	2365.39	-1.82208	0.08015	-22.7333	2.09749e-114	2.7347e-111	Rin2
ENSMUSG00000076431	2134.86	-1.81588	0.112228	-16.1803	6.94903e-59	2.10701e-56	Sox4
ENSMUSG00000043969	70.4589	-1.79559	0.212313	-8.45725	2.73762e-17	1.30267e-15	Emx2
ENSMUSG00000038893	237.988	-1.75837	0.15976	-11.0063	3.56335e-28	3.39117e-26	Fam117a
ENSMUSG00000058672	125.015	-1.73988	0.192949	-9.01727	1.92829e-19	1.10754e-17	Tubb2a
ENSMUSG00000024620	465.149	-1.71742	0.169946	-10.1057	5.21087e-24	4.09273e-22	Pdgfrb
ENSMUSG00000022415	48.9038	-1.70725	0.215196	-7.93345	2.13146e-15	8.47255e-14	Syngr1
ENSMUSG00000024027	116.249	-1.70225	0.188998	-9.00666	2.12419e-19	1.20414e-17	Glp1r
ENSMUSG00000022018	873.414	-1.68315	0.139862	-12.0343	2.34549e-33	2.83153e-31	Rgcc
ENSMUSG00000034488	190.956	-1.68141	0.200444	-8.38843	4.92675e-17	2.28594e-15	Edil3
ENSMUSG00000045094	42.236	-1.68049	0.223812	-7.50847	5.98217e-14	2.04177e-12	Arhgef37
ENSMUSG00000021379	1986.33	-1.67555	0.111223	-15.0648	2.76157e-51	6.92409e-49	Id4
ENSMUSG00000030218	6525.29	-1.65268	0.0765343	-21.5939	2.04833e-103	2.05432e-100	Mgp
ENSMUSG00000039607	170.483	-1.6505	0.189089	-8.7287	2.57622e-18	1.34894e-16	Rbms3
ENSMUSG00000039911	405.429	-1.64125	0.129158	-12.7073	5.38541e-37	8.26058e-35	Spsb1
ENSMUSG00000059288	214.202	-1.63817	0.146162	-11.2079	3.72865e-29	3.76854e-27	Cdyl
ENSMUSG00000026576	110.834	-1.62864	0.193022	-8.4376	3.23931e-17	1.53022e-15	Atp1b1
ENSMUSG00000070720	54.049	-1.61374	0.229194	-7.04094	1.90948e-12	5.59458e-11	Tmem200b
ENSMUSG00000054263	19.0694	-1.60738	0.23637	-6.80029	1.04407e-11	2.81251e-10	Lifr
ENSMUSG00000050315	875.618	-1.59917	0.114916	-13.916	5.06786e-44	9.30631e-42	Synpo2
ENSMUSG00000021360	35.0475	-1.58823	0.239089	-6.64284	3.07689e-11	7.92816e-10	Gcnt2
ENSMUSG00000037946	69.4111	-1.58046	0.217219	-7.27587	3.44191e-13	1.09453e-11	Fgd3
ENSMUSG00000062175	384.768	-1.57214	0.174024	-9.03407	1.65409e-19	9.58488e-18	Tgif2
ENSMUSG00000055629	309.8	-1.56703	0.187622	-8.35209	6.70631e-17	3.036e-15	B4galnt4
ENSMUSG00000020312	71.733	-1.56359	0.208511	-7.49884	6.43829e-14	2.19171e-12	Shc2
ENSMUSG00000021765	3661.44	-1.55299	0.109348	-14.2023	8.86843e-46	1.75192e-43	Fst
ENSMUSG00000022661	123.063	-1.55098	0.208863	-7.42583	1.12074e-13	3.72761e-12	Cd200
ENSMUSG00000028539	103.481	-1.53936	0.240404	-6.40325	1.52107e-10	3.69306e-09	Artn
ENSMUSG00000032420	476.541	-1.52785	0.138763	-11.0105	3.40282e-28	3.26221e-26	Nt5e
ENSMUSG00000061436	184.627	-1.51981	0.170319	-8.9233	4.52611e-19	2.50048e-17	Hipk2
ENSMUSG00000022206	1160.21	-1.51869	0.115469	-13.1523	1.65095e-39	2.69063e-37	Npr3
ENSMUSG00000028601	28.8006	-1.51414	0.240235	-6.30272	2.92471e-10	6.78511e-09	Echdc2
ENSMUSG00000056648	259.53	-1.51174	0.159026	-9.50623	1.97695e-21	1.3566e-19	Hoxb8
ENSMUSG00000004791	333.579	-1.51168	0.129881	-11.639	2.61125e-31	2.89347e-29	Pgf
ENSMUSG00000001435	4678.71	-1.50904	0.0897041	-16.8225	1.6708e-63	5.88755e-61	Col18a1
ENSMUSG00000025795	481.471	-1.50597	0.11288	-13.3413	1.33081e-40	2.28304e-38	Rassf3
ENSMUSG00000039081	1131.81	-1.49584	0.124802	-11.9857	4.22152e-33	5.00365e-31	Zfp503
ENSMUSG00000041957	137.719	-1.49498	0.161007	-9.28518	1.61429e-20	1.03172e-18	Pkp2
ENSMUSG00000028927	1085.22	-1.49135	0.171175	-8.71242	2.97449e-18	1.53286e-16	Padi2
ENSMUSG00000049532	52.687	-1.49134	0.220475	-6.76423	1.34019e-11	3.58061e-10	Sall2
ENSMUSG00000059857	43.2875	-1.49028	0.240733	-6.19061	5.99333e-10	1.34959e-08	Ntng1
ENSMUSG00000032186	26.6161	-1.48806	0.240589	-6.18507	6.20735e-10	1.39537e-08	Tmod2
ENSMUSG00000025469	340.031	-1.48073	0.120227	-12.3161	7.42304e-35	9.77592e-33	Msx3
ENSMUSG00000024769	43.8732	-1.47594	0.224706	-6.56832	5.08858e-11	1.28107e-09	Cdc42bpg
ENSMUSG00000040254	38.571	-1.4758	0.240314	-6.14112	8.19436e-10	1.79862e-08	Sema3d
ENSMUSG00000036459	198.011	-1.46968	0.1892	-7.76785	7.98306e-15	3.03449e-13	Wtip
ENSMUSG00000024913	559.164	-1.46622	0.129554	-11.3174	1.07608e-29	1.10472e-27	Lrp5
ENSMUSG00000066721	36.7237	-1.46125	0.235741	-6.19855	5.69854e-10	1.28765e-08	Zfp575
ENSMUSG00000034675	242.914	-1.45764	0.18337	-7.94921	1.87711e-15	7.5073e-14	Dbn1
ENSMUSG00000044674	297.01	-1.45601	0.134851	-10.7972	3.54719e-27	3.28002e-25	Fzd1
ENSMUSG00000067071	97.1334	-1.44848	0.200175	-7.23606	4.61904e-13	1.44767e-11	Hes6
ENSMUSG00000036565	896.055	-1.43016	0.125892	-11.3603	6.59288e-30	6.87664e-28	Ttyh3
ENSMUSG00000032363	974.15	-1.42161	0.150072	-9.47288	2.72225e-21	1.84858e-19	Adamts7
ENSMUSG00000029311	150.88	-1.41865	0.160347	-8.84735	8.96235e-19	4.82856e-17	Hsd17b11
ENSMUSG00000054146	27.8736	-1.39368	0.238214	-5.85056	4.89929e-09	9.72252e-08	Krt15
ENSMUSG00000102748	570.376	-1.39247	0.122895	-11.3306	9.26049e-30	9.5824e-28	Pcdhgb2
ENSMUSG00000052516	257.651	-1.39129	0.163545	-8.5071	1.78342e-17	8.84117e-16	Robo2
ENSMUSG00000031026	601.723	-1.38483	0.121128	-11.4328	2.86589e-30	3.01335e-28	Trim66
ENSMUSG00000020838	20.3774	-1.37225	0.240627	-5.70283	1.17835e-08	2.22335e-07	Slc6a4
ENSMUSG00000078302	21.6261	-1.3719	0.240709	-5.69942	1.20213e-08	2.26168e-07	Foxd1
ENSMUSG00000024130	234.132	-1.3612	0.144975	-9.38919	6.04662e-21	3.98161e-19	Abca3
ENSMUSG00000032419	1630.92	-1.35103	0.0971559	-13.9058	5.83712e-44	1.05701e-41	Tbx18
ENSMUSG00000003344	417.466	-1.35068	0.143705	-9.39896	5.51028e-21	3.66546e-19	Btbd2
ENSMUSG00000021725	298.36	-1.35023	0.21604	-6.2499	4.10715e-10	9.44428e-09	Parp8
ENSMUSG00000036904	186.412	-1.34872	0.147508	-9.14337	6.05358e-20	3.60395e-18	Fzd8
ENSMUSG00000020086	710.857	-1.34769	0.0945208	-14.2581	3.99092e-46	8.00518e-44	H2afy2
ENSMUSG00000022054	67.2509	-1.34672	0.208074	-6.4723	9.65247e-11	2.39256e-09	Nefm
ENSMUSG00000003352	1966.39	-1.33553	0.10514	-12.7024	5.73242e-37	8.69062e-35	Cacnb3
ENSMUSG00000024299	28.3486	-1.31463	0.240351	-5.46963	4.50971e-08	7.70611e-07	Adamts10
ENSMUSG00000031880	22.5836	-1.31291	0.239762	-5.47591	4.35269e-08	7.46715e-07	Rrad
ENSMUSG00000032766	105.251	-1.29891	0.183305	-7.08608	1.37969e-12	4.14479e-11	Gng11
ENSMUSG00000091055	47.7612	-1.2959	0.233472	-5.55057	2.84733e-08	5.00317e-07	Siglec15
ENSMUSG00000042613	179.467	-1.29358	0.20515	-6.3055	2.87257e-10	6.68201e-09	Pbxip1
ENSMUSG00000042284	103.682	-1.28962	0.215563	-5.98257	2.19643e-09	4.59663e-08	Itga1
ENSMUSG00000022489	37.8124	-1.28462	0.228539	-5.62103	1.89824e-08	3.47114e-07	Pde1b
ENSMUSG00000072694	88.5169	-1.28003	0.216984	-5.89919	3.65289e-09	7.37251e-08	1500011B03Rik
ENSMUSG00000035390	44.9019	-1.27686	0.234551	-5.44383	5.21477e-08	8.876e-07	Brsk1
ENSMUSG00000021464	454.319	-1.27675	0.140597	-9.08094	1.07637e-19	6.26504e-18	Ror2
ENSMUSG00000047878	20.1131	-1.27541	0.240278	-5.30804	1.1081e-07	1.77924e-06	A4galt
ENSMUSG00000037370	141.717	-1.27538	0.167344	-7.62132	2.51085e-14	8.96891e-13	Enpp1
ENSMUSG00000020912	37.506	-1.27477	0.229382	-5.55741	2.73804e-08	4.82414e-07	Krt12
ENSMUSG00000031827	431.599	-1.27059	0.128316	-9.902	4.08022e-23	3.04155e-21	Cotl1
ENSMUSG00000015533	16.5218	-1.26862	0.24021	-5.2813	1.28272e-07	2.02716e-06	Itga2
ENSMUSG00000006205	3138.96	-1.26847	0.0888496	-14.2766	3.06053e-46	6.33384e-44	Htra1
ENSMUSG00000028480	218.295	-1.26799	0.132407	-9.57641	1.00479e-21	6.9683e-20	Glipr2
ENSMUSG00000039377	730.53	-1.25959	0.134188	-9.3867	6.19068e-21	4.05599e-19	Hlx
ENSMUSG00000061751	1117.89	-1.25692	0.101242	-12.415	2.16645e-35	2.94231e-33	Kalrn
ENSMUSG00000071862	39.5868	-1.25621	0.235428	-5.33583	9.51084e-08	1.54424e-06	Lrrtm2
ENSMUSG00000035105	232.494	-1.25045	0.135836	-9.20556	3.39903e-20	2.09041e-18	Egln3
ENSMUSG00000027985	61.063	-1.24642	0.218652	-5.70047	1.1948e-08	2.25113e-07	Lef1
ENSMUSG00000052135	27.9306	-1.24577	0.239997	-5.19077	2.09429e-07	3.21617e-06	Foxo6
ENSMUSG00000038855	105.011	-1.24319	0.193761	-6.41613	1.3978e-10	3.41284e-09	Itpkb
ENSMUSG00000097084	175.754	-1.24161	0.179268	-6.92601	4.32868e-12	1.22424e-10	Foxl1
ENSMUSG00000007039	162.591	-1.23839	0.206649	-5.99272	2.06366e-09	4.33967e-08	Ddah2
ENSMUSG00000021376	77.8376	-1.2383	0.202512	-6.11468	9.67481e-10	2.10585e-08	Tpmt
ENSMUSG00000063727	415.809	-1.23357	0.152308	-8.09921	5.53167e-16	2.3116e-14	Tnfrsf11b
ENSMUSG00000040938	1648.5	-1.23007	0.143711	-8.55933	1.13528e-17	5.71499e-16	Slc16a11
ENSMUSG00000029638	207.469	-1.21885	0.213908	-5.69801	1.21213e-08	2.27719e-07	Glcci1
ENSMUSG00000029231	481.132	-1.21783	0.172127	-7.0752	1.49237e-12	4.46274e-11	Pdgfra
ENSMUSG00000028558	51.5039	-1.21591	0.226221	-5.37487	7.66383e-08	1.26163e-06	Calr4
ENSMUSG00000034161	378.796	-1.20658	0.170634	-7.07117	1.53637e-12	4.5838e-11	Scx
ENSMUSG00000026421	2761.26	-1.20251	0.0708067	-16.983	1.097e-64	4.20667e-62	Csrp1
ENSMUSG00000045382	17.2232	-1.19819	0.239613	-5.00052	5.71765e-07	8.13829e-06	Cxcr4
ENSMUSG00000020017	22.8696	-1.1977	0.241077	-4.96814	6.75995e-07	9.53856e-06	Hal
ENSMUSG00000004371	87.1395	-1.19258	0.21268	-5.60737	2.05422e-08	3.72503e-07	Il11
ENSMUSG00000032238	10.2887	-1.19255	0.215964	-5.52201	3.35142e-08	5.83389e-07	Rora
ENSMUSG00000039835	85.8621	-1.18729	0.220788	-5.3775	7.55268e-08	1.2449e-06	Nhsl1
ENSMUSG00000042428	23.6399	-1.18389	0.240134	-4.93011	8.2182e-07	1.14598e-05	Mgat3
ENSMUSG00000041552	391.786	-1.17457	0.1703	-6.89706	5.30887e-12	1.48535e-10	Ptchd1
ENSMUSG00000036192	149.616	-1.1717	0.180354	-6.49667	8.21172e-11	2.04321e-09	Rorb
ENSMUSG00000027500	8349.43	-1.16792	0.067102	-17.4051	7.547e-68	3.27992e-65	Stmn2
ENSMUSG00000049036	91.8015	-1.1635	0.215143	-5.40802	6.37238e-08	1.06517e-06	Tmem121
ENSMUSG00000037362	897.151	-1.16316	0.108163	-10.7537	5.69036e-27	5.15215e-25	Nov
ENSMUSG00000021699	62.1761	-1.15444	0.204248	-5.65218	1.58427e-08	2.94241e-07	Pde4d
ENSMUSG00000059336	2088.91	-1.15421	0.0675182	-17.0947	1.62472e-65	6.41914e-63	Slc14a1
ENSMUSG00000026826	108.285	-1.15127	0.197225	-5.83732	5.30475e-09	1.04793e-07	Nr4a2
ENSMUSG00000057706	199.001	-1.15035	0.150977	-7.61937	2.5492e-14	9.08099e-13	Mex3b
ENSMUSG00000020175	37.7938	-1.14751	0.233779	-4.90851	9.17694e-07	1.27151e-05	Rab36
ENSMUSG00000082361	488.092	-1.14746	0.181655	-6.31668	2.67237e-10	6.25536e-09	Btc
ENSMUSG00000049086	19.0241	-1.14644	0.239741	-4.78199	1.7357e-06	2.24951e-05	Bmyc
ENSMUSG00000020027	27.1604	-1.14465	0.234236	-4.88676	1.02512e-06	1.39369e-05	Socs2
ENSMUSG00000069045	720.954	-1.14022	0.13661	-8.34648	7.03285e-17	3.17281e-15	Ddx3y
ENSMUSG00000033209	408.862	-1.13797	0.193588	-5.87829	4.14533e-09	8.27669e-08	Ttc28
ENSMUSG00000034295	462.112	-1.13459	0.11369	-9.97969	1.87056e-23	1.43461e-21	Fhod3
ENSMUSG00000046387	164.21	-1.13319	0.147892	-7.66232	1.82606e-14	6.59506e-13	Pcdhb17
ENSMUSG00000037605	587.995	-1.13164	0.166002	-6.81702	9.29479e-12	2.5247e-10	Adgrl3
ENSMUSG00000024059	48.6417	-1.12582	0.219945	-5.11864	3.07749e-07	4.62261e-06	Clip4
ENSMUSG00000059187	272.326	-1.12284	0.174884	-6.42046	1.35862e-10	3.3234e-09	Fam19a1
ENSMUSG00000029093	198.255	-1.12172	0.167518	-6.69615	2.13977e-11	5.60208e-10	Sorcs2
ENSMUSG00000006731	12.8203	-1.11539	0.237008	-4.70614	2.52448e-06	3.17398e-05	B4galnt1
ENSMUSG00000038402	933.211	-1.10782	0.11959	-9.26341	1.98001e-20	1.25317e-18	Foxf2
ENSMUSG00000049791	207.917	-1.10715	0.142551	-7.76668	8.05681e-15	3.04477e-13	Fzd4
ENSMUSG00000049866	1379.79	-1.10045	0.0829292	-13.2698	3.46565e-40	5.80163e-38	Arl4c
ENSMUSG00000074766	25.2226	-1.09842	0.236265	-4.64911	3.33363e-06	4.07729e-05	Ism1
ENSMUSG00000026923	289.076	-1.09767	0.236906	-4.63337	3.59762e-06	4.37554e-05	Notch1
ENSMUSG00000026566	1528.1	-1.09301	0.0667574	-16.3729	2.98446e-60	9.26463e-58	Mpzl1
ENSMUSG00000025551	151.36	-1.09028	0.205884	-5.29561	1.18623e-07	1.8884e-06	Fgf14
ENSMUSG00000022330	292.221	-1.08868	0.14149	-7.69442	1.42136e-14	5.22018e-13	Osr2
ENSMUSG00000034330	56.0719	-1.08701	0.22669	-4.79513	1.62573e-06	2.12519e-05	Plcg2
ENSMUSG00000015745	479.863	-1.08668	0.163444	-6.64864	2.95806e-11	7.66744e-10	Plekho1
ENSMUSG00000023243	690.566	-1.08451	0.129569	-8.37015	5.75433e-17	2.64173e-15	Kcnk5
ENSMUSG00000020099	5486.73	-1.08415	0.0899024	-12.0592	1.73376e-33	2.13253e-31	Unc5b
ENSMUSG00000029869	202.629	-1.08309	0.17683	-6.12502	9.06722e-10	1.98021e-08	Ephb6
ENSMUSG00000011256	565.142	-1.08285	0.131064	-8.26201	1.4324e-16	6.37395e-15	Adam19
ENSMUSG00000025608	1175.23	-1.08273	0.0772351	-14.0186	1.19888e-44	2.29868e-42	Podxl
ENSMUSG00000041923	44.8098	-1.08072	0.230637	-4.6858	2.78862e-06	3.46267e-05	Nol4
ENSMUSG00000039410	956.776	-1.08054	0.142546	-7.58025	3.44883e-14	1.21529e-12	Prdm16
ENSMUSG00000026582	10.531	-1.08042	0.235631	-4.58525	4.53448e-06	5.39913e-05	Sele
ENSMUSG00000097739	64.0872	-1.07564	0.211448	-5.08702	3.6373e-07	5.3646e-06	Gm2539
ENSMUSG00000020473	7584.12	-1.07315	0.0919606	-11.6697	1.82051e-31	2.08209e-29	Aebp1
ENSMUSG00000074637	3411.27	-1.073	0.0637523	-16.8307	1.45435e-63	5.26718e-61	Sox2
ENSMUSG00000036902	2729.18	-1.06915	0.174536	-6.12567	9.03055e-10	1.97551e-08	Neto2
ENSMUSG00000046876	447.913	-1.06782	0.115046	-9.28163	1.66909e-20	1.06154e-18	Atxn1
ENSMUSG00000020474	628.551	-1.06722	0.159776	-6.67945	2.39845e-11	6.26672e-10	Polm
ENSMUSG00000041126	1289.5	-1.0624	0.112343	-9.45671	3.17791e-21	2.13575e-19	H2afv
ENSMUSG00000039116	539.705	-1.06096	0.13664	-7.76469	8.18423e-15	3.08399e-13	Adgrg6
ENSMUSG00000031066	82.512	-1.05919	0.194924	-5.43383	5.51557e-08	9.33922e-07	Usp11
ENSMUSG00000028194	258.688	-1.05839	0.1247	-8.48744	2.11239e-17	1.02384e-15	Ddah1
ENSMUSG00000021665	41.1241	-1.05825	0.221195	-4.78422	1.71648e-06	2.23348e-05	Hexb
ENSMUSG00000039137	9.95821	-1.05628	0.218128	-4.84248	1.2823e-06	1.69733e-05	Whrn
ENSMUSG00000044367	1412.56	-1.05498	0.142775	-7.38911	1.47815e-13	4.86669e-12	Slc16a13
ENSMUSG00000015305	1225.71	-1.04794	0.10333	-10.1417	3.60898e-24	2.85175e-22	Sash1
ENSMUSG00000030380	30.347	-1.04739	0.235423	-4.44896	8.62857e-06	9.70658e-05	Mzf1
ENSMUSG00000054720	1564.66	-1.04597	0.0898696	-11.6387	2.61873e-31	2.89347e-29	Lrrc8c
ENSMUSG00000003123	127.267	-1.04137	0.1955	-5.32671	1.00008e-07	1.61774e-06	Lipe
ENSMUSG00000058589	1216.56	-1.03599	0.11232	-9.22354	2.87442e-20	1.79314e-18	Anks1b
ENSMUSG00000054863	238.236	-1.03145	0.173087	-5.95918	2.53507e-09	5.2631e-08	Fam19a5
ENSMUSG00000028525	36.6036	-1.02815	0.237867	-4.32237	1.5436e-05	0.000163739	Pde4b
ENSMUSG00000090523	61.4937	-1.0263	0.227054	-4.52006	6.18209e-06	7.17739e-05	Gypc
ENSMUSG00000049907	45.4545	-1.02077	0.24026	-4.24861	2.15099e-05	0.000222329	Rasl11b
ENSMUSG00000047747	107.858	-1.01967	0.205062	-4.97252	6.60888e-07	9.33556e-06	Rnf150
ENSMUSG00000052852	16.7048	-1.0161	0.240568	-4.22374	2.40278e-05	0.000244912	Reep1
ENSMUSG00000019194	125.49	-1.0156	0.179104	-5.67047	1.42406e-08	2.65621e-07	Scn1b
ENSMUSG00000059810	196.532	-1.01246	0.161867	-6.25491	3.97751e-10	9.16234e-09	Rgs3
ENSMUSG00000053310	24.0447	-1.00339	0.240021	-4.18043	2.90961e-05	0.000291811	Nrgn
ENSMUSG00000072941	66.1395	3.74159	0.225535	16.5898	8.25364e-62	2.75926e-59	Sod3
ENSMUSG00000043453	80.0871	3.4231	0.231883	14.7622	2.56814e-49	5.87429e-47	Magea10
ENSMUSG00000022607	2935.73	3.28519	0.0914016	35.9424	6.64538e-283	1.73285e-279	Ptk2
ENSMUSG00000037860	50.549	3.01677	0.240761	12.5302	5.10645e-36	7.15891e-34	Aim2
ENSMUSG00000004707	47.4463	2.93914	0.239927	12.2502	1.67682e-34	2.18623e-32	Ly9
ENSMUSG00000021136	130.744	2.73622	0.194473	14.0699	5.81231e-45	1.13106e-42	Smoc1
ENSMUSG00000025185	230.351	2.49793	0.150721	16.5732	1.08961e-61	3.55158e-59	Loxl4
ENSMUSG00000045868	25.9615	2.46072	0.236223	10.4169	2.07552e-25	1.76867e-23	Gvin1
ENSMUSG00000045693	30.0921	2.33972	0.237615	9.84669	7.08352e-23	5.21779e-21	Nlrp4e
ENSMUSG00000021779	95.5541	2.29996	0.236565	9.72234	2.42162e-22	1.73478e-20	Thrb
ENSMUSG00000057346	94.8615	2.19168	0.204109	10.7378	6.76406e-27	6.08206e-25	Apol9a
ENSMUSG00000034459	46.4418	2.18701	0.240484	9.09419	9.52909e-20	5.57131e-18	Ifit1
ENSMUSG00000045180	42.587	2.17212	0.240471	9.03279	1.67348e-19	9.65434e-18	Shroom2
ENSMUSG00000025888	281.502	2.15307	0.146464	14.7003	6.41518e-49	1.41764e-46	Casp1
ENSMUSG00000055172	31.7876	2.13977	0.240179	8.90908	5.14565e-19	2.83076e-17	C1ra
ENSMUSG00000035373	41.0911	2.01885	0.236012	8.55399	1.18901e-17	5.96241e-16	Ccl7
ENSMUSG00000031070	49.2494	2.01745	0.241083	8.36825	5.84798e-17	2.6753e-15	Mrgprf
ENSMUSG00000095779	66.65	1.98438	0.216679	9.15817	5.27859e-20	3.15698e-18	LOC102637418
ENSMUSG00000079834	70.7103	1.96557	0.209449	9.38449	6.32202e-21	4.12132e-19	Tmlhe
ENSMUSG00000070031	70.273	1.96508	0.229909	8.54721	1.26095e-17	6.29896e-16	Sp140
ENSMUSG00000021070	119.843	1.94429	0.181829	10.693	1.09806e-26	9.80579e-25	Bdkrb2
ENSMUSG00000095180	1132.43	1.94085	0.108874	17.8266	4.39253e-71	2.04535e-68	Rhox5
ENSMUSG00000097306	1132.43	1.94085	0.108874	17.8266	4.39253e-71	2.04535e-68	Rhox5
ENSMUSG00000061411	54.7841	1.93304	0.238578	8.10235	5.39055e-16	2.26716e-14	Nol4l
ENSMUSG00000063011	809.808	1.90734	0.113878	16.749	5.76105e-63	1.97665e-60	Msln
ENSMUSG00000049100	93.7708	1.89529	0.224641	8.43696	3.25705e-17	1.53305e-15	Pcdh10
ENSMUSG00000073177	505.066	1.88369	0.184776	10.1944	2.09932e-24	1.6792e-22	Gm773
ENSMUSG00000044217	204.241	1.83268	0.149903	12.2258	2.26343e-34	2.89319e-32	Aqp5
ENSMUSG00000030468	16.3052	1.81736	0.227313	7.99495	1.29629e-15	5.24877e-14	Siglecg
ENSMUSG00000021403	45.6156	1.80958	0.23481	7.70656	1.29251e-14	4.78741e-13	Serpinb9b
ENSMUSG00000023906	356.704	1.78106	0.141193	12.6144	1.75916e-36	2.54843e-34	Cldn6
ENSMUSG00000059588	118.201	1.77269	0.241027	7.35475	1.91279e-13	6.23474e-12	Calcrl
ENSMUSG00000027068	179.979	1.76373	0.192585	9.15817	5.27836e-20	3.15698e-18	Dhrs9
ENSMUSG00000021913	129.51	1.76066	0.169494	10.3877	2.82022e-25	2.37226e-23	Ogdhl
ENSMUSG00000022032	255.9	1.70738	0.148311	11.5122	1.1451e-30	1.24415e-28	Scara5
ENSMUSG00000024776	352.92	1.69552	0.141391	11.9917	3.92663e-33	4.69683e-31	Stambpl1
ENSMUSG00000024803	103.952	1.67185	0.186701	8.95468	3.40735e-19	1.89851e-17	Ankrd1
ENSMUSG00000043073	71.1669	1.66842	0.198083	8.42283	3.67504e-17	1.71739e-15	Usp17le
ENSMUSG00000037185	134.878	1.6656	0.180932	9.20568	3.3953e-20	2.09041e-18	Krt80
ENSMUSG00000033460	35.2415	1.64004	0.239706	6.84188	7.81632e-12	2.14546e-10	Armcx1
ENSMUSG00000038295	353.326	1.63749	0.212522	7.70504	1.30799e-14	4.83106e-13	Atg9b
ENSMUSG00000035692	64.1144	1.63652	0.226526	7.22442	5.03249e-13	1.57347e-11	Isg15
ENSMUSG00000062077	54.7694	1.63625	0.231678	7.0626	1.63413e-12	4.85326e-11	Trim54
ENSMUSG00000026222	128.371	1.6292	0.232597	7.00438	2.48088e-12	7.14033e-11	Sp100
ENSMUSG00000022912	34.4074	1.61081	0.240535	6.69677	2.13071e-11	5.58959e-10	Pros1
ENSMUSG00000043441	3120.17	1.61025	0.0674494	23.8735	5.77668e-126	9.41455e-123	Gpr149
ENSMUSG00000027499	89.6074	1.60632	0.24059	6.67658	2.44585e-11	6.37781e-10	Pkia
ENSMUSG00000027221	565.636	1.5923	0.130188	12.2307	2.12993e-34	2.74951e-32	Chst1
ENSMUSG00000010601	222.278	1.57996	0.202534	7.80093	6.14531e-15	2.35654e-13	Apol7a
ENSMUSG00000035385	104.717	1.55939	0.220684	7.06614	1.59301e-12	4.74192e-11	Ccl2
ENSMUSG00000070034	44.0631	1.54648	0.241161	6.41262	1.43038e-10	3.48584e-09	Sp110
ENSMUSG00000031373	303.993	1.54634	0.167059	9.25625	2.11744e-20	1.33368e-18	Car5b
ENSMUSG00000020467	4584.4	1.54605	0.121789	12.6945	6.34141e-37	9.50337e-35	Efemp1
ENSMUSG00000033538	56.4032	1.52887	0.22989	6.65045	2.9219e-11	7.5888e-10	Casp4
ENSMUSG00000094885	52.1897	1.52746	0.232286	6.57577	4.8401e-11	1.23012e-09	Ott
ENSMUSG00000079502	29.9427	1.52239	0.24134	6.30806	2.82557e-10	6.59031e-09	Cfap77
ENSMUSG00000025255	88.8494	1.51544	0.215348	7.03719	1.96162e-12	5.73444e-11	Zfhx4
ENSMUSG00000037196	51.7267	1.49121	0.234565	6.35734	2.05276e-10	4.88393e-09	Pacrg
ENSMUSG00000029314	137.213	1.48259	0.17004	8.71905	2.80549e-18	1.45729e-16	Agpat9
ENSMUSG00000032289	300.306	1.47408	0.198594	7.42257	1.14868e-13	3.8108e-12	Thsd4
ENSMUSG00000020399	40.0635	1.45257	0.226974	6.39971	1.55673e-10	3.76561e-09	Havcr2
ENSMUSG00000032374	1378.93	1.44687	0.0961936	15.0412	3.94231e-51	9.69808e-49	Plod2
ENSMUSG00000036687	261.736	1.4362	0.187663	7.65306	1.96255e-14	7.04895e-13	Tmem184a
ENSMUSG00000035042	28.323	1.42645	0.239451	5.95717	2.56644e-09	5.31974e-08	Ccl5
ENSMUSG00000027955	957.268	1.4257	0.131898	10.8091	3.11803e-27	2.90378e-25	Fam198b
ENSMUSG00000031438	101.21	1.42312	0.216077	6.58618	4.5128e-11	1.15143e-09	Rnf128
ENSMUSG00000052334	22.811	1.42286	0.240991	5.90421	3.54343e-09	7.17782e-08	1700024B05Rik
ENSMUSG00000048078	506.852	1.42111	0.227864	6.23667	4.46995e-10	1.02604e-08	Tenm4
ENSMUSG00000068246	110.465	1.41623	0.184916	7.65875	1.87752e-14	6.76217e-13	Apol9b
ENSMUSG00000021390	82.9851	1.41415	0.206151	6.85978	6.89689e-12	1.90109e-10	Ogn
ENSMUSG00000074311	12.5292	1.39075	0.224306	6.20021	5.63871e-10	1.28079e-08	Vmn1r139
ENSMUSG00000048373	45.2159	1.37706	0.223044	6.17395	6.66059e-10	1.487e-08	Fgfbp1
ENSMUSG00000025002	170.025	1.37429	0.166151	8.2713	1.32504e-16	5.91639e-15	Cyp2c55
ENSMUSG00000003617	111.344	1.36535	0.234941	5.81146	6.19291e-09	1.20333e-07	Cp
ENSMUSG00000026414	41.6081	1.35837	0.240642	5.64476	1.65407e-08	3.05465e-07	Tnnt2
ENSMUSG00000032372	111.809	1.34981	0.207528	6.50425	7.80824e-11	1.94654e-09	Plscr2
ENSMUSG00000008489	38.688	1.34475	0.240738	5.58594	2.32433e-08	4.1742e-07	Elavl2
ENSMUSG00000029816	1144.32	1.34438	0.188488	7.13242	9.86177e-13	3.01119e-11	Gpnmb
ENSMUSG00000019122	82.0389	1.34213	0.241179	5.56489	2.62317e-08	4.65036e-07	Ccl9
ENSMUSG00000026483	472.645	1.3295	0.162327	8.19027	2.60645e-16	1.13277e-14	Fam129a
ENSMUSG00000026833	483.552	1.32761	0.131825	10.071	7.42339e-24	5.79558e-22	Olfm1
ENSMUSG00000026207	22.3563	1.32145	0.22776	5.80195	6.55499e-09	1.26989e-07	Speg
ENSMUSG00000001123	33.5275	1.31792	0.236264	5.5782	2.43025e-08	4.34645e-07	Lgals9
ENSMUSG00000037541	17.4543	1.31346	0.235806	5.57011	2.54575e-08	4.53436e-07	Shank2
ENSMUSG00000027171	194.272	1.31273	0.175884	7.46359	8.41978e-14	2.83662e-12	Prrg4
ENSMUSG00000015652	513.99	1.3023	0.0995255	13.0851	4.00767e-39	6.45086e-37	Steap1
ENSMUSG00000025810	450.567	1.30174	0.115597	11.261	2.04541e-29	2.08344e-27	Nrp1
ENSMUSG00000032232	55.4897	1.29255	0.236191	5.47247	4.43798e-08	7.60347e-07	Cgnl1
ENSMUSG00000025887	164.77	1.2842	0.188969	6.79583	1.0769e-11	2.89497e-10	Casp12
ENSMUSG00000054568	49.8066	1.28085	0.230306	5.56152	2.67429e-08	4.71818e-07	Usp17la
ENSMUSG00000030693	20.3147	1.27365	0.226971	5.61151	2.00568e-08	3.65224e-07	Klk10
ENSMUSG00000031387	117.862	1.26796	0.215163	5.893	3.79249e-09	7.63062e-08	Renbp
ENSMUSG00000075602	36.8819	1.26381	0.236926	5.3342	9.59673e-08	1.55625e-06	Ly6a
ENSMUSG00000034855	24.7193	1.24364	0.226068	5.50117	3.77276e-08	6.54112e-07	Cxcl10
ENSMUSG00000038910	224.047	1.23299	0.155512	7.92855	2.21722e-15	8.76004e-14	Plcl2
ENSMUSG00000027199	126.007	1.2267	0.167236	7.33516	2.21453e-13	7.18234e-12	Gatm
ENSMUSG00000038147	185.121	1.22528	0.147767	8.292	1.11362e-16	4.98947e-15	Cd84
ENSMUSG00000028019	488.705	1.22038	0.109874	11.107	1.15948e-28	1.13664e-26	Pdgfc
ENSMUSG00000040165	146.618	1.21563	0.166331	7.3085	2.70131e-13	8.67481e-12	Cd209c
ENSMUSG00000017707	3866.15	1.2137	0.0996153	12.1839	3.78827e-34	4.74917e-32	Serinc3
ENSMUSG00000095621	16.3601	1.19653	0.240858	4.96778	6.77242e-07	9.54582e-06	Gm15085
ENSMUSG00000001227	189.954	1.18526	0.186651	6.35016	2.15093e-10	5.08961e-09	Sema6b
ENSMUSG00000063193	286.133	1.16495	0.159155	7.3196	2.48719e-13	8.00691e-12	Cd300lb
ENSMUSG00000030022	220.454	1.16155	0.181552	6.39787	1.57555e-10	3.80409e-09	Adamts9
ENSMUSG00000034875	273.898	1.15631	0.179289	6.44941	1.12288e-10	2.7675e-09	Nudt19
ENSMUSG00000057457	179.713	1.15614	0.173975	6.64542	3.02346e-11	7.82139e-10	Phex
ENSMUSG00000097789	186.457	1.15528	0.141473	8.16611	3.18505e-16	1.37052e-14	Gm2115
ENSMUSG00000047250	2440.59	1.15468	0.0788485	14.6443	1.46564e-48	3.18484e-46	Ptgs1
ENSMUSG00000037926	277.885	1.15372	0.152895	7.54586	4.49297e-14	1.56629e-12	Ssh2
ENSMUSG00000028780	104.43	1.15111	0.228241	5.04342	4.57291e-07	6.64678e-06	Sema3c
ENSMUSG00000004317	638.382	1.1509	0.160285	7.18034	6.95359e-13	2.14328e-11	Clcn5
ENSMUSG00000032373	222.562	1.14241	0.158874	7.19066	6.4479e-13	1.99686e-11	Car12
ENSMUSG00000032226	61.2587	1.13623	0.209968	5.41145	6.25171e-08	1.04903e-06	Gcnt3
ENSMUSG00000041268	22.0849	1.12222	0.24098	4.65692	3.20975e-06	3.94428e-05	Dmxl2
ENSMUSG00000068744	788.79	1.11888	0.14292	7.8287	4.92954e-15	1.90716e-13	Psrc1
ENSMUSG00000025791	1494.5	1.11518	0.0749818	14.8727	4.95698e-50	1.15409e-47	Pgm2
ENSMUSG00000031355	162.461	1.10835	0.20287	5.46337	4.67186e-08	7.97274e-07	Arhgap6
ENSMUSG00000059173	16.4743	1.10257	0.237729	4.63794	3.51906e-06	4.28799e-05	Pde1a
ENSMUSG00000048482	406.704	1.10111	0.122132	9.01573	1.95557e-19	1.11828e-17	Bdnf
ENSMUSG00000038776	3303.7	1.09398	0.07837	13.9592	2.76558e-44	5.15109e-42	Ephx1
ENSMUSG00000063975	88.2838	1.08881	0.235815	4.61724	3.88878e-06	4.7077e-05	Slco1a5
ENSMUSG00000070047	1127.06	1.08592	0.144134	7.53411	4.91667e-14	1.70488e-12	Fat1
ENSMUSG00000048332	1357.31	1.08353	0.0678339	15.9734	1.95966e-57	5.55435e-55	Lhfp
ENSMUSG00000045932	192.579	1.08069	0.16451	6.56914	5.0608e-11	1.27944e-09	Ifit2
ENSMUSG00000079018	20.6989	1.07968	0.23901	4.5173	6.26323e-06	7.25866e-05	Ly6c1
ENSMUSG00000023064	26.7632	1.07813	0.237961	4.53071	5.87864e-06	6.85561e-05	Sncg
ENSMUSG00000050424	26.3787	1.07629	0.240605	4.47326	7.70362e-06	8.75674e-05	Pnma5
ENSMUSG00000048458	319.58	1.07462	0.146059	7.35742	1.87495e-13	6.12671e-12	Fam212b
ENSMUSG00000022361	695.818	1.06849	0.122095	8.7513	2.10904e-18	1.11327e-16	Zhx1
ENSMUSG00000040563	363.309	1.06424	0.138061	7.70848	1.27325e-14	4.72951e-13	Plppr2
ENSMUSG00000007594	116.995	1.06086	0.183308	5.78729	7.15301e-09	1.38164e-07	Hapln4
ENSMUSG00000024810	1668.25	1.06044	0.177309	5.98075	2.22118e-09	4.64099e-08	Il33
ENSMUSG00000001281	2334.08	1.05916	0.0689659	15.3577	3.1467e-53	8.20533e-51	Itgb7
ENSMUSG00000021203	245.469	1.04513	0.184685	5.65901	1.52246e-08	2.83164e-07	Otub2
ENSMUSG00000051124	26.3055	1.03479	0.2413	4.2884	1.79964e-05	0.000189682	Gimap9
ENSMUSG00000020326	9427.44	1.03166	0.114907	8.97825	2.75102e-19	1.53939e-17	Ccng1
ENSMUSG00000027007	2090.11	1.02834	0.0830553	12.3814	3.29463e-35	4.42839e-33	Ssfa2
ENSMUSG00000039518	40.5208	1.02785	0.234456	4.38398	1.16532e-05	0.000127999	Cdsn
ENSMUSG00000017002	9.70459	1.02619	0.210047	4.8855	1.03165e-06	1.39965e-05	Slpi
ENSMUSG00000010154	237.441	1.02026	0.144775	7.04724	1.82501e-12	5.38336e-11	Spire2
ENSMUSG00000092335	30.9821	1.01869	0.239499	4.25342	2.10532e-05	0.000218371	LOC105242925
ENSMUSG00000000094	7.89604	1.01389	0.188457	5.37996	7.45026e-08	1.23113e-06	Tbx4
ENSMUSG00000051022	105.653	1.01158	0.201131	5.02947	4.91839e-07	7.09359e-06	Hs3st1
ENSMUSG00000045658	775.471	1.01147	0.0970183	10.4256	1.8949e-25	1.63614e-23	Pid1
ENSMUSG00000071847	2030.15	1.00633	0.0623279	16.1457	1.21778e-58	3.5283e-56	Apcdd1

## Sheet: Tab2 FAK-WT vs FAK-kd 
	baseMean	log2FoldChange	lfcSE	stat	pvalue	padj	symbol
ENSMUSG00000035783	1328.68	-5.45365	0.136753	-39.8796	0	0	Acta2
ENSMUSG00000016256	259.355	-5.30327	0.188099	-28.194	6.93e-175	1.12e-171	Ctsz
ENSMUSG00000025128	269.407	-4.74904	0.183528	-25.8764	1.23e-147	1.76e-144	Bhlhe22
ENSMUSG00000044254	1032.37	-4.61288	0.143134	-32.2278	7.21e-228	2.32e-224	Pcsk9
ENSMUSG00000030654	886.506	-4.41506	0.139672	-31.6102	2.67e-219	4.92e-216	Arl6ip1
ENSMUSG00000022382	222.45	-4.30178	0.21123	-20.3654	3.39e-92	2.3e-89	Wnt7b
ENSMUSG00000020689	214.054	-3.94659	0.187398	-21.0599	1.86e-98	1.59e-95	Itgb3
ENSMUSG00000022221	148.141	-3.72666	0.183254	-20.336	6.18e-92	3.98e-89	Ripk3
ENSMUSG00000053522	273.173	-3.63701	0.212864	-17.0861	1.88e-65	7.58e-63	Lgals7
ENSMUSG00000031548	1031.65	-3.33737	0.0973981	-34.2653	2.58e-257	1.11e-253	Sfrp1
ENSMUSG00000026413	461.783	-3.30551	0.134832	-24.5157	1.01e-132	1.18e-129	Pkp1
ENSMUSG00000032332	436.654	-3.26697	0.182012	-17.9492	4.87e-72	2.32e-69	Col12a1
ENSMUSG00000031023	127.71	-3.08162	0.213796	-14.4138	4.24e-47	9.58e-45	Akip1
ENSMUSG00000020884	228.404	-2.99278	0.188942	-15.8397	1.66e-56	4.74e-54	Asgr1
ENSMUSG00000037946	69.4111	-2.90637	0.212551	-13.6737	1.46e-42	2.72e-40	Fgd3
ENSMUSG00000033066	158.805	-2.84397	0.223959	-12.6986	6.02e-37	9.23e-35	Gas7
ENSMUSG00000041120	823.143	-2.8214	0.140382	-20.098	7.68e-90	4.5e-87	Nbl1
ENSMUSG00000070720	54.049	-2.80246	0.226304	-12.3836	3.21e-35	4.44e-33	Tmem200b
ENSMUSG00000056481	111.585	-2.7726	0.20041	-13.8347	1.57e-43	2.98e-41	Cd248
ENSMUSG00000022996	155.644	-2.7465	0.192977	-14.2323	5.78e-46	1.24e-43	Wnt10b
ENSMUSG00000051331	105.694	-2.71401	0.222015	-12.2244	2.3e-34	3.06e-32	Cacna1c
ENSMUSG00000004885	162.052	-2.68939	0.16107	-16.697	1.38e-62	4.79e-60	Crabp2
ENSMUSG00000021806	36.4782	-2.67074	0.238326	-11.2063	3.8e-29	3.85e-27	Nid2
ENSMUSG00000027189	102.008	-2.63281	0.221546	-11.8838	1.44e-32	1.73e-30	Trim44
ENSMUSG00000024913	559.164	-2.6062	0.127626	-20.4206	1.1e-92	7.85e-90	Lrp5
ENSMUSG00000006519	55.2997	-2.59927	0.225808	-11.511	1.16e-30	1.28e-28	Cyba
ENSMUSG00000023092	326.881	-2.58244	0.154343	-16.7318	7.69e-63	2.75e-60	Fhl1
ENSMUSG00000043969	70.4589	-2.57906	0.20992	-12.286	1.08e-34	1.46e-32	Emx2
ENSMUSG00000021747	48.3498	-2.55932	0.228079	-11.2212	3.21e-29	3.28e-27	4930452B06Rik
ENSMUSG00000051726	614.737	-2.516	0.120348	-20.906	4.72e-97	3.8e-94	Kcnf1
ENSMUSG00000051950	95.0474	-2.50054	0.213315	-11.7223	9.8e-32	1.13e-29	B3glct
ENSMUSG00000038400	459.842	-2.45868	0.186166	-13.2069	8e-40	1.39e-37	Pmepa1
ENSMUSG00000043391	79.898	-2.44829	0.21631	-11.3184	1.06e-29	1.13e-27	2510009E07Rik
ENSMUSG00000057836	179.576	-2.44692	0.193417	-12.651	1.1e-36	1.63e-34	Xlr3a
ENSMUSG00000091243	462.711	-2.44569	0.126418	-19.3461	2.2e-83	1.18e-80	Vgll3
ENSMUSG00000035493	5801.68	-2.43497	0.0583819	-41.7075	0	0	Tgfbi
ENSMUSG00000035177	114.321	-2.43353	0.201307	-12.0886	1.21e-33	1.55e-31	Nlrp2
ENSMUSG00000044037	38.8208	-2.42189	0.231748	-10.4505	1.46e-25	1.27e-23	Als2cl
ENSMUSG00000038807	91.2182	-2.38222	0.212983	-11.185	4.83e-29	4.86e-27	Rap1gap2
ENSMUSG00000054752	90.5317	-2.37972	0.217984	-10.9169	9.57e-28	9.13e-26	Fsd1l
ENSMUSG00000050541	157.301	-2.30028	0.193164	-11.9085	1.07e-32	1.3e-30	Adra1b
ENSMUSG00000076441	74.2641	-2.2717	0.214666	-10.5825	3.59e-26	3.15e-24	Ass1
ENSMUSG00000053414	36.9825	-2.26095	0.232621	-9.71944	2.49e-22	1.72e-20	Hunk
ENSMUSG00000001435	4678.71	-2.22929	0.0894423	-24.9244	4.05e-137	5.21e-134	Col18a1
ENSMUSG00000030657	127.025	-2.22514	0.188881	-11.7806	4.91e-32	5.75e-30	Xylt1
ENSMUSG00000070044	51.7687	-2.21632	0.229588	-9.65349	4.75e-22	3.24e-20	Fam149a
ENSMUSG00000023886	2758.67	-2.17237	0.143694	-15.118	1.23e-51	3.18e-49	Smoc2
ENSMUSG00000027858	136.277	-2.16973	0.203338	-10.6705	1.4e-26	1.26e-24	Tspan2
ENSMUSG00000024268	33.4944	-2.16847	0.23995	-9.03718	1.61e-19	9.16e-18	Celf4
ENSMUSG00000052957	2199.93	-2.16473	0.124776	-17.349	2.01e-67	8.62e-65	Gas1
ENSMUSG00000043439	297.667	-2.14328	0.16573	-12.9324	2.95e-38	4.82e-36	E130012A19Rik
ENSMUSG00000020427	307.148	-2.12716	0.172444	-12.3354	5.84e-35	8e-33	Igfbp3
ENSMUSG00000040209	114.321	-2.10325	0.232111	-9.06141	1.29e-19	7.43e-18	Zfp704
ENSMUSG00000025743	1615.85	-2.09397	0.103824	-20.1684	1.86e-90	1.14e-87	Sdc3
ENSMUSG00000019846	171.149	-2.09244	0.184615	-11.3341	8.9e-30	9.55e-28	Lama4
ENSMUSG00000024027	116.249	-2.08636	0.187457	-11.1298	8.98e-29	8.97e-27	Glp1r
ENSMUSG00000006205	3138.96	-2.04949	0.0884811	-23.1631	1.07e-118	1.06e-115	Htra1
ENSMUSG00000067071	97.1334	-2.03766	0.198246	-10.2784	8.82e-25	7.37e-23	Hes6
ENSMUSG00000032766	105.251	-2.03566	0.180184	-11.2977	1.35e-29	1.42e-27	Gng11
ENSMUSG00000024620	465.149	-2.02798	0.169492	-11.965	5.42e-33	6.65e-31	Pdgfrb
ENSMUSG00000005836	40.326	-2.01592	0.23534	-8.56601	1.07e-17	5.27e-16	Gata6
ENSMUSG00000031778	5986.93	-1.99736	0.0868809	-22.9897	5.92e-117	5.44e-114	Cx3cl1
ENSMUSG00000028004	17.5359	-1.98393	0.232029	-8.55036	1.23e-17	6.01e-16	Npy2r
ENSMUSG00000039883	42.2893	-1.9714	0.229749	-8.58067	9.43e-18	4.67e-16	Lrrc17
ENSMUSG00000021556	114.696	-1.96008	0.201497	-9.7276	2.3e-22	1.59e-20	Golm1
ENSMUSG00000049532	52.687	-1.92394	0.218772	-8.79429	1.44e-18	7.6e-17	Sall2
ENSMUSG00000003344	417.466	-1.91687	0.142553	-13.4467	3.22e-41	5.76e-39	Btbd2
ENSMUSG00000071547	424.826	-1.90764	0.112961	-16.8876	5.55e-64	2.1e-61	Nt5dc2
ENSMUSG00000028927	1085.22	-1.87526	0.170962	-10.9689	5.39e-28	5.26e-26	Padi2
ENSMUSG00000003283	221.397	-1.85937	0.151998	-12.2329	2.07e-34	2.78e-32	Hck
ENSMUSG00000037353	96.2374	-1.83069	0.195187	-9.37916	6.65e-21	4.18e-19	Letmd1
ENSMUSG00000028539	103.481	-1.81583	0.240271	-7.55742	4.11e-14	1.54e-12	Artn
ENSMUSG00000020044	47.7975	-1.81283	0.239864	-7.55772	4.1e-14	1.54e-12	Timp3
ENSMUSG00000028601	28.8006	-1.799	0.240009	-7.49556	6.6e-14	2.43e-12	Echdc2
ENSMUSG00000035775	70.2314	-1.78268	0.230659	-7.72863	1.09e-14	4.38e-13	Krt20
ENSMUSG00000039607	170.483	-1.77645	0.188108	-9.4438	3.59e-21	2.29e-19	Rbms3
ENSMUSG00000055435	413.921	-1.77598	0.118788	-14.9508	1.54e-50	3.7e-48	Maf
ENSMUSG00000026421	2761.26	-1.71216	0.0703672	-24.3318	9.05e-131	9.71e-128	Csrp1
ENSMUSG00000046743	38.5066	-1.70864	0.23564	-7.25106	4.14e-13	1.36e-11	Fat4
ENSMUSG00000050315	875.618	-1.70492	0.114733	-14.8599	6e-50	1.41e-47	Synpo2
ENSMUSG00000058672	125.015	-1.70317	0.192591	-8.84346	9.28e-19	5e-17	Tubb2a
ENSMUSG00000019102	8334.54	-1.70223	0.100889	-16.8724	7.18e-64	2.64e-61	Aldh3a1
ENSMUSG00000025104	649.474	-1.69708	0.111692	-15.1944	3.85e-52	1.01e-49	Hdgfrp3
ENSMUSG00000021699	62.1761	-1.69332	0.201724	-8.39424	4.69e-17	2.21e-15	Pde4d
ENSMUSG00000059288	214.202	-1.6915	0.145603	-11.6172	3.37e-31	3.81e-29	Cdyl
ENSMUSG00000062175	384.768	-1.68842	0.173794	-9.71509	2.6e-22	1.78e-20	Tgif2
ENSMUSG00000011148	343.576	-1.68723	0.118845	-14.197	9.57e-46	2.02e-43	Adssl1
ENSMUSG00000044041	151.181	-1.67405	0.205955	-8.12823	4.36e-16	1.92e-14	Krt13
ENSMUSG00000024140	333.007	-1.66696	0.132085	-12.6203	1.63e-36	2.39e-34	Epas1
ENSMUSG00000046768	860.148	-1.66398	0.10045	-16.5653	1.24e-61	4.1e-59	Rhoj
ENSMUSG00000036611	28.6945	-1.6549	0.238639	-6.93477	4.07e-12	1.21e-10	Eepd1
ENSMUSG00000022816	4997.37	-1.63608	0.114857	-14.2445	4.85e-46	1.06e-43	Fstl1
ENSMUSG00000028223	319.432	-1.634	0.152914	-10.6857	1.19e-26	1.09e-24	Decr1
ENSMUSG00000003665	201.709	-1.63247	0.183974	-8.87338	7.1e-19	3.87e-17	Has1
ENSMUSG00000092486	47.3947	-1.62744	0.221624	-7.34327	2.08e-13	7.2e-12	2610524H06Rik
ENSMUSG00000020657	145.594	-1.61974	0.156086	-10.3772	3.15e-25	2.67e-23	Dnajc27
ENSMUSG00000037820	791.295	-1.59736	0.113371	-14.0897	4.4e-45	8.99e-43	Tgm2
ENSMUSG00000069919	51.1952	-1.59113	0.226923	-7.01176	2.35e-12	7.22e-11	Hba-a1
ENSMUSG00000034295	462.112	-1.58964	0.112346	-14.1495	1.88e-45	3.91e-43	Fhod3
ENSMUSG00000034330	56.0719	-1.58701	0.225348	-7.04248	1.89e-12	5.83e-11	Plcg2
ENSMUSG00000040998	457.16	-1.57553	0.173938	-9.058	1.33e-19	7.61e-18	Npnt
ENSMUSG00000044674	297.01	-1.56967	0.134227	-11.6941	1.37e-31	1.56e-29	Fzd1
ENSMUSG00000047904	182.639	-1.56494	0.165476	-9.45723	3.16e-21	2.04e-19	Sstr2
ENSMUSG00000025795	481.471	-1.56372	0.112437	-13.9075	5.7e-44	1.1e-41	Rassf3
ENSMUSG00000061436	184.627	-1.56051	0.169867	-9.18668	4.05e-20	2.44e-18	Hipk2
ENSMUSG00000020325	58.2562	-1.56023	0.220544	-7.07445	1.5e-12	4.69e-11	Fstl3
ENSMUSG00000052516	257.651	-1.54873	0.163018	-9.50039	2.09e-21	1.37e-19	Robo2
ENSMUSG00000038415	251.719	-1.54743	0.18341	-8.43701	3.26e-17	1.54e-15	Foxq1
ENSMUSG00000054675	263.129	-1.53006	0.16549	-9.24565	2.34e-20	1.41e-18	Tmem119
ENSMUSG00000032000	44.3105	-1.51522	0.238709	-6.34757	2.19e-10	5.32e-09	Birc3
ENSMUSG00000090523	61.4937	-1.51153	0.225828	-6.69328	2.18e-11	5.9e-10	Gypc
ENSMUSG00000055421	18.5269	-1.50161	0.238096	-6.30676	2.85e-10	6.75e-09	Pcdh9
ENSMUSG00000021360	35.0475	-1.49266	0.23903	-6.24464	4.25e-10	9.89e-09	Gcnt2
ENSMUSG00000027797	76.9988	-1.48973	0.202556	-7.35465	1.91e-13	6.63e-12	Dclk1
ENSMUSG00000025150	226.356	-1.48836	0.16426	-9.06101	1.29e-19	7.43e-18	Cbr2
ENSMUSG00000024899	15.9105	-1.48068	0.237129	-6.24419	4.26e-10	9.9e-09	Papss2
ENSMUSG00000054863	238.236	-1.47466	0.171972	-8.575	9.91e-18	4.89e-16	Fam19a5
ENSMUSG00000022489	37.8124	-1.47283	0.227537	-6.47294	9.61e-11	2.43e-09	Pde1b
ENSMUSG00000063765	19.9718	-1.46682	0.239936	-6.1134	9.75e-10	2.12e-08	Chadl
ENSMUSG00000034161	378.796	-1.46573	0.170183	-8.61264	7.14e-18	3.56e-16	Scx
ENSMUSG00000026574	18.3938	-1.46377	0.240531	-6.08558	1.16e-09	2.49e-08	Dpt
ENSMUSG00000021665	41.1241	-1.4609	0.21927	-6.66256	2.69e-11	7.24e-10	Hexb
ENSMUSG00000023243	690.566	-1.44952	0.128945	-11.2414	2.55e-29	2.65e-27	Kcnk5
ENSMUSG00000024059	48.6417	-1.44623	0.218496	-6.61905	3.62e-11	9.6e-10	Clip4
ENSMUSG00000039081	1131.81	-1.4429	0.124738	-11.5675	6.02e-31	6.75e-29	Zfp503
ENSMUSG00000022144	15.0788	-1.43619	0.238972	-6.00989	1.86e-09	3.82e-08	Gdnf
ENSMUSG00000032359	93.5706	-1.43452	0.218034	-6.57931	4.73e-11	1.25e-09	Ctsh
ENSMUSG00000003070	41.4841	-1.41516	0.227257	-6.22715	4.75e-10	1.09e-08	Efna2
ENSMUSG00000021464	454.319	-1.40179	0.140167	-10.0009	1.51e-23	1.15e-21	Ror2
ENSMUSG00000029869	202.629	-1.39064	0.176024	-7.90032	2.78e-15	1.16e-13	Ephb6
ENSMUSG00000023411	23.5957	-1.38976	0.236624	-5.87329	4.27e-09	8.26e-08	Nfatc4
ENSMUSG00000039116	539.705	-1.38079	0.135997	-10.1531	3.21e-24	2.54e-22	Adgrg6
ENSMUSG00000034758	61.85	-1.37899	0.210276	-6.55799	5.45e-11	1.42e-09	Tle6
ENSMUSG00000042613	179.467	-1.37882	0.204757	-6.73392	1.65e-11	4.58e-10	Pbxip1
ENSMUSG00000003352	1966.39	-1.3482	0.105034	-12.8359	1.03e-37	1.62e-35	Cacnb3
ENSMUSG00000022598	114.203	-1.33509	0.176519	-7.56345	3.93e-14	1.48e-12	Psca
ENSMUSG00000045094	42.236	-1.32961	0.224256	-5.92897	3.05e-09	6.12e-08	Arhgef37
ENSMUSG00000023044	356.67	-1.32948	0.130134	-10.2163	1.68e-24	1.35e-22	Csad
ENSMUSG00000054146	27.8736	-1.32881	0.237565	-5.59346	2.23e-08	3.84e-07	Krt15
ENSMUSG00000046387	164.21	-1.32283	0.146553	-9.02632	1.78e-19	1.01e-17	Pcdhb17
ENSMUSG00000045382	17.2232	-1.31971	0.239532	-5.50951	3.6e-08	5.9e-07	Cxcr4
ENSMUSG00000041361	129.286	-1.31421	0.194676	-6.75078	1.47e-11	4.1e-10	Myzap
ENSMUSG00000028885	128.774	-1.31283	0.161737	-8.11709	4.77e-16	2.08e-14	Smpdl3b
ENSMUSG00000030218	6525.29	-1.31267	0.0765664	-17.1442	6.95e-66	2.89e-63	Mgp
ENSMUSG00000038893	237.988	-1.30262	0.160217	-8.13033	4.28e-16	1.89e-14	Fam117a
ENSMUSG00000047810	76.0334	-1.30021	0.214215	-6.06963	1.28e-09	2.72e-08	Ccdc88b
ENSMUSG00000076431	2134.86	-1.29901	0.11239	-11.558	6.73e-31	7.47e-29	Sox4
ENSMUSG00000038855	105.011	-1.29716	0.193091	-6.71785	1.84e-11	5.1e-10	Itpkb
ENSMUSG00000039835	85.8621	-1.29704	0.220536	-5.88129	4.07e-09	7.97e-08	Nhsl1
ENSMUSG00000047878	20.1131	-1.29357	0.240233	-5.38467	7.26e-08	1.14e-06	A4galt
ENSMUSG00000038147	185.121	1.00036	0.145596	6.8708	6.38e-12	1.86e-10	Cd84
ENSMUSG00000014776	16.7765	1.00852	0.231517	4.35614	1.32e-05	0.000134146	Nol3
ENSMUSG00000058252	21.3224	1.00854	0.240573	4.19223	2.76e-05	0.000260646	Tcp11x2
ENSMUSG00000027227	839.87	1.01081	0.0894871	11.2956	1.38e-29	1.45e-27	Sord
ENSMUSG00000024451	15.4215	1.01127	0.230818	4.38125	1.18e-05	0.000120433	Arap3
ENSMUSG00000019122	82.0389	1.01896	0.241194	4.22466	2.39e-05	0.000229505	Ccl9
ENSMUSG00000027962	703.326	1.01938	0.127323	8.00627	1.18e-15	5.03e-14	Vcam1
ENSMUSG00000059173	16.4743	1.02091	0.237943	4.29056	1.78e-05	0.0001751	Pde1a
ENSMUSG00000031125	635.97	1.02584	0.179775	5.70628	1.15e-08	2.09e-07	3830403N18Rik
ENSMUSG00000022469	157.846	1.02766	0.222106	4.62686	3.71e-06	4.2e-05	Rapgef3
ENSMUSG00000078302	21.6261	1.02768	0.239728	4.28685	1.81e-05	0.000177777	Foxd1
ENSMUSG00000027068	179.979	1.03111	0.189622	5.43769	5.4e-08	8.6e-07	Dhrs9
ENSMUSG00000044712	13175.9	1.03328	0.110331	9.36528	7.58e-21	4.74e-19	Slc38a6
ENSMUSG00000063193	286.133	1.03429	0.157747	6.55667	5.5e-11	1.43e-09	Cd300lb
ENSMUSG00000040563	363.309	1.03458	0.137395	7.53	5.07e-14	1.88e-12	Plppr2
ENSMUSG00000023087	36897.3	1.04147	0.0836128	12.4558	1.3e-35	1.82e-33	Noct
ENSMUSG00000090744	22.2082	1.04432	0.241264	4.32852	1.5e-05	0.000150345	LOC102642386
ENSMUSG00000020303	277.081	1.04478	0.153225	6.81862	9.19e-12	2.64e-10	Stc2
ENSMUSG00000079022	10.1581	1.04735	0.226567	4.62268	3.79e-06	4.28e-05	Col22a1
ENSMUSG00000026211	1078.54	1.04931	0.122279	8.58124	9.39e-18	4.67e-16	Obsl1
ENSMUSG00000000094	7.89604	1.05808	0.188988	5.59865	2.16e-08	3.74e-07	Tbx4
ENSMUSG00000048332	1357.31	1.0597	0.0673775	15.7278	9.76e-56	2.67e-53	Lhfp
ENSMUSG00000078502	24.8753	1.06406	0.240596	4.42262	9.75e-06	0.00010153	Gm13212
ENSMUSG00000028463	174.072	1.06622	0.186134	5.72824	1.01e-08	1.87e-07	Car9
ENSMUSG00000001227	189.954	1.07071	0.185849	5.76117	8.35e-09	1.55e-07	Sema6b
ENSMUSG00000027368	40.1321	1.07118	0.221204	4.84249	1.28e-06	1.58e-05	Dusp2
ENSMUSG00000048058	205.221	1.07454	0.138587	7.75354	8.94e-15	3.62e-13	Ldlrad3
ENSMUSG00000037541	17.4543	1.08609	0.236693	4.58863	4.46e-06	4.98e-05	Shank2
ENSMUSG00000070942	9.75551	1.09491	0.224726	4.87218	1.1e-06	1.38e-05	Il1rl2
ENSMUSG00000028019	488.705	1.09891	0.108866	10.0941	5.87e-24	4.58e-22	Pdgfc
ENSMUSG00000003526	34.7604	1.10086	0.239068	4.6048	4.13e-06	4.63e-05	Prodh
ENSMUSG00000021213	14.8386	1.1053	0.240175	4.60208	4.18e-06	4.68e-05	Akr1c13
ENSMUSG00000021070	119.843	1.10806	0.17529	6.32128	2.59e-10	6.19e-09	Bdkrb2
ENSMUSG00000063011	809.808	1.11064	0.111452	9.96522	2.16e-23	1.61e-21	Msln
ENSMUSG00000035929	29.4793	1.11088	0.240457	4.61988	3.84e-06	4.33e-05	H2-Q4
ENSMUSG00000016624	60.0938	1.11539	0.229197	4.86653	1.14e-06	1.42e-05	Phf21b
ENSMUSG00000054793	107.135	1.12158	0.185304	6.05264	1.42e-09	3.01e-08	Cadm4
ENSMUSG00000049387	6.505	1.12537	0.208671	5.39304	6.93e-08	1.09e-06	Cox7b2
ENSMUSG00000038295	353.326	1.1305	0.211836	5.33665	9.47e-08	1.46e-06	Atg9b
ENSMUSG00000057346	94.8615	1.13393	0.197122	5.75241	8.8e-09	1.63e-07	Apol9a
ENSMUSG00000030693	20.3147	1.13566	0.228329	4.97378	6.57e-07	8.68e-06	Klk10
ENSMUSG00000037926	277.885	1.13956	0.153212	7.43775	1.02e-13	3.63e-12	Ssh2
ENSMUSG00000050855	39.4518	1.14098	0.231956	4.91897	8.7e-07	1.12e-05	Zfp940
ENSMUSG00000014813	11.4316	1.14233	0.224691	5.08402	3.7e-07	5.14e-06	Stc1
ENSMUSG00000027071	7.14062	1.15404	0.20193	5.71504	1.1e-08	1.99e-07	P2rx3
ENSMUSG00000070390	21.9255	1.1588	0.241309	4.80213	1.57e-06	1.89e-05	Nlrp1b
ENSMUSG00000029307	250.314	1.16612	0.140527	8.29817	1.06e-16	4.85e-15	Dmp1
ENSMUSG00000035653	25.4153	1.17968	0.241322	4.8884	1.02e-06	1.28e-05	Lrfn5
ENSMUSG00000096916	170.269	1.18134	0.213795	5.52556	3.28e-08	5.44e-07	Zfp850
ENSMUSG00000037999	97.6956	1.18296	0.188849	6.26406	3.75e-10	8.78e-09	Arap2
ENSMUSG00000051373	34.1251	1.1942	0.240701	4.96132	7e-07	9.22e-06	Plpp7
ENSMUSG00000033871	35.1001	1.20938	0.225399	5.36553	8.07e-08	1.26e-06	Ppargc1b
ENSMUSG00000021403	45.6156	1.21313	0.232678	5.21376	1.85e-07	2.7e-06	Serpinb9b
ENSMUSG00000002006	31.9346	1.21896	0.23466	5.19457	2.05e-07	2.98e-06	Pdzd4
ENSMUSG00000030268	2142.08	1.22363	0.0751774	16.2766	1.45e-59	4.55e-57	Bcat1
ENSMUSG00000032226	61.2587	1.22681	0.209472	5.85668	4.72e-09	9.1e-08	Gcnt3
ENSMUSG00000030022	220.454	1.22887	0.181039	6.78789	1.14e-11	3.23e-10	Adamts9
ENSMUSG00000057000	12.3876	1.23358	0.223294	5.52446	3.31e-08	5.47e-07	Nxf3
ENSMUSG00000021779	95.5541	1.2426	0.234963	5.28849	1.23e-07	1.86e-06	Thrb
ENSMUSG00000005360	162.206	1.2539	0.203064	6.17488	6.62e-10	1.48e-08	Slc1a3
ENSMUSG00000032826	51.4209	1.25403	0.224499	5.5859	2.32e-08	3.99e-07	Ank2
ENSMUSG00000029119	204.935	1.25745	0.174264	7.21578	5.36e-13	1.73e-11	Man2b2
ENSMUSG00000051022	105.653	1.27356	0.201485	6.32085	2.6e-10	6.19e-09	Hs3st1
ENSMUSG00000035390	44.9019	1.2788	0.239228	5.3455	9.02e-08	1.4e-06	Brsk1
ENSMUSG00000015652	513.99	1.28113	0.0987159	12.978	1.63e-38	2.69e-36	Steap1
ENSMUSG00000057596	153.412	1.29907	0.197716	6.57039	5.02e-11	1.32e-09	Trim30d
ENSMUSG00000048373	45.2159	1.30748	0.221662	5.89853	3.67e-09	7.27e-08	Fgfbp1
ENSMUSG00000061859	23.0222	1.31157	0.233391	5.61961	1.91e-08	3.33e-07	Inadl
ENSMUSG00000037185	134.878	1.33069	0.178084	7.47224	7.88e-14	2.86e-12	Krt80
ENSMUSG00000029348	15.2086	1.34417	0.238165	5.64387	1.66e-08	2.93e-07	Asphd2
ENSMUSG00000031387	117.862	1.34627	0.215062	6.25991	3.85e-10	8.99e-09	Renbp
ENSMUSG00000027955	957.268	1.34653	0.131044	10.2754	9.1e-25	7.56e-23	Fam198b
ENSMUSG00000027223	214.733	1.35404	0.16146	8.38622	5.02e-17	2.35e-15	Mapk8ip1
ENSMUSG00000027221	565.636	1.37903	0.129119	10.6803	1.26e-26	1.15e-24	Chst1
ENSMUSG00000019810	53.9598	1.3804	0.234623	5.8835	4.02e-09	7.9e-08	Fuca2
ENSMUSG00000025185	230.351	1.3814	0.141719	9.74746	1.89e-22	1.32e-20	Loxl4
ENSMUSG00000026207	22.3563	1.38434	0.223938	6.1818	6.34e-10	1.43e-08	Speg
ENSMUSG00000025810	450.567	1.39037	0.11523	12.0661	1.6e-33	2.02e-31	Nrp1
ENSMUSG00000050424	26.3787	1.39306	0.240387	5.79506	6.83e-09	1.29e-07	Pnma5
ENSMUSG00000037106	27.0568	1.39881	0.24117	5.80009	6.63e-09	1.26e-07	Fer1l6
ENSMUSG00000007594	116.995	1.40831	0.184181	7.64633	2.07e-14	8.1e-13	Hapln4
ENSMUSG00000023064	26.7632	1.43694	0.238282	6.03043	1.64e-09	3.4e-08	Sncg
ENSMUSG00000032841	55.721	1.44289	0.23893	6.03896	1.55e-09	3.24e-08	Prr5l
ENSMUSG00000035042	28.323	1.44291	0.239122	6.03418	1.6e-09	3.33e-08	Ccl5
ENSMUSG00000035373	41.0911	1.44446	0.233754	6.1794	6.43e-10	1.45e-08	Ccl7
ENSMUSG00000035385	104.717	1.44567	0.219887	6.5746	4.88e-11	1.28e-09	Ccl2
ENSMUSG00000041649	88.881	1.46135	0.239304	6.10667	1.02e-09	2.2e-08	Klf8
ENSMUSG00000059401	25.9574	1.46252	0.239477	6.10714	1.01e-09	2.2e-08	Mamld1
ENSMUSG00000040165	146.618	1.46483	0.166689	8.78777	1.53e-18	8.02e-17	Cd209c
ENSMUSG00000037196	51.7267	1.46492	0.234902	6.23632	4.48e-10	1.04e-08	Pacrg
ENSMUSG00000054568	49.8066	1.46528	0.230297	6.3626	1.98e-10	4.84e-09	Usp17la
ENSMUSG00000013921	41.3779	1.4808	0.23999	6.17024	6.82e-10	1.52e-08	Clip3
ENSMUSG00000043073	71.1669	1.48127	0.195161	7.59	3.2e-14	1.22e-12	Usp17le
ENSMUSG00000024803	103.952	1.48847	0.184522	8.06663	7.23e-16	3.09e-14	Ankrd1
ENSMUSG00000063975	88.2838	1.49168	0.23611	6.31773	2.65e-10	6.31e-09	Slco1a5
ENSMUSG00000048388	138.608	1.50511	0.164463	9.15164	5.61e-20	3.31e-18	Fam171b
ENSMUSG00000031438	101.21	1.53112	0.215897	7.09193	1.32e-12	4.14e-11	Rnf128
ENSMUSG00000079008	106.151	1.54166	0.201734	7.64204	2.14e-14	8.29e-13	Gm14124
ENSMUSG00000025888	281.502	1.54373	0.14244	10.8377	2.28e-27	2.13e-25	Casp1
ENSMUSG00000027082	139.048	1.58151	0.240805	6.5676	5.11e-11	1.34e-09	Tfpi
ENSMUSG00000039976	272.169	1.59353	0.132581	12.0193	2.81e-33	3.49e-31	Tbc1d16
ENSMUSG00000051124	26.3055	1.6182	0.24131	6.7059	2e-11	5.47e-10	Gimap9
ENSMUSG00000074311	12.5292	1.61963	0.224118	7.22669	4.95e-13	1.61e-11	Vmn1r139
ENSMUSG00000031304	164.223	1.61965	0.220926	7.33119	2.28e-13	7.75e-12	Il2rg
ENSMUSG00000059588	118.201	1.62425	0.240936	6.74144	1.57e-11	4.36e-10	Calcrl
ENSMUSG00000095621	16.3601	1.67757	0.240566	6.97345	3.09e-12	9.35e-11	Gm15085
ENSMUSG00000032374	1378.93	1.68051	0.0962952	17.4517	3.34e-68	1.48e-65	Plod2
ENSMUSG00000030468	16.3052	1.69981	0.223526	7.60451	2.86e-14	1.1e-12	Siglecg
ENSMUSG00000056870	42.3823	1.73492	0.236451	7.33735	2.18e-13	7.44e-12	Gulp1
ENSMUSG00000035692	64.1144	1.75611	0.226215	7.76299	8.3e-15	3.37e-13	Isg15
ENSMUSG00000028776	1227.44	1.76842	0.130536	13.5474	8.21e-42	1.49e-39	Tinagl1
ENSMUSG00000024810	1668.25	1.76957	0.177554	9.96636	2.14e-23	1.6e-21	Il33
ENSMUSG00000023906	356.704	1.7794	0.140363	12.6772	7.91e-37	1.2e-34	Cldn6
ENSMUSG00000079009	161.435	1.78964	0.204868	8.7356	2.42e-18	1.26e-16	Gm14139
ENSMUSG00000055172	31.7876	1.80279	0.239048	7.54154	4.64e-14	1.73e-12	C1ra
ENSMUSG00000079834	70.7103	1.80932	0.207279	8.72892	2.57e-18	1.33e-16	Tmlhe
ENSMUSG00000061411	54.7841	1.81098	0.238212	7.60237	2.91e-14	1.11e-12	Nol4l
ENSMUSG00000072941	66.1395	1.86279	0.206832	9.00629	2.13e-19	1.2e-17	Sod3
ENSMUSG00000034459	46.4418	1.86496	0.239911	7.77355	7.63e-15	3.11e-13	Ifit1
ENSMUSG00000034687	76.2789	1.8735	0.190074	9.85666	6.41e-23	4.69e-21	Fras1
ENSMUSG00000032289	300.306	1.90088	0.199392	9.53339	1.52e-21	1.02e-19	Thsd4
ENSMUSG00000033460	35.2415	1.90162	0.240131	7.91909	2.39e-15	1e-13	Armcx1
ENSMUSG00000052334	22.811	1.92578	0.24071	8.00041	1.24e-15	5.25e-14	1700024B05Rik
ENSMUSG00000008489	38.688	1.97816	0.239609	8.25579	1.51e-16	6.87e-15	Elavl2
ENSMUSG00000049100	93.7708	2.00842	0.223266	8.99565	2.35e-19	1.32e-17	Pcdh10
ENSMUSG00000078945	62.4549	2.07841	0.237337	8.75721	2e-18	1.05e-16	Naip2
ENSMUSG00000058147	30.7997	2.08956	0.239901	8.71008	3.04e-18	1.56e-16	Xlr3c
ENSMUSG00000030301	94.0506	2.10008	0.210328	9.98482	1.78e-23	1.35e-21	Ccdc91
ENSMUSG00000026204	1550.36	2.10501	0.13961	15.0778	2.27e-51	5.73e-49	Ptprn
ENSMUSG00000092335	30.9821	2.16883	0.240836	9.00543	2.15e-19	1.21e-17	LOC105242925
ENSMUSG00000062077	54.7694	2.18963	0.233151	9.39147	5.92e-21	3.74e-19	Trim54
ENSMUSG00000070305	36.5984	2.19261	0.239356	9.16047	5.17e-20	3.07e-18	Mpzl3
ENSMUSG00000079502	29.9427	2.247	0.241378	9.30906	1.29e-20	7.91e-19	Cfap77
ENSMUSG00000094885	52.1897	2.2774	0.233937	9.73511	2.14e-22	1.49e-20	Ott
ENSMUSG00000045693	30.0921	2.41931	0.237532	10.1852	2.31e-24	1.84e-22	Nlrp4e
ENSMUSG00000045868	25.9615	2.42586	0.236904	10.2399	1.31e-24	1.08e-22	Gvin1
ENSMUSG00000025002	170.025	2.52461	0.172677	14.6204	2.08e-48	4.79e-46	Cyp2c55
ENSMUSG00000037681	225.292	2.58943	0.207301	12.4912	8.34e-36	1.18e-33	Esyt3
ENSMUSG00000045180	42.587	2.76047	0.241007	11.4539	2.25e-30	2.43e-28	Shroom2
ENSMUSG00000073177	505.066	2.91054	0.186633	15.595	7.87e-55	2.11e-52	Gm773
ENSMUSG00000004707	47.4463	3.07607	0.239191	12.8603	7.53e-38	1.2e-35	Ly9
ENSMUSG00000021913	129.51	3.08888	0.180869	17.0779	2.17e-65	8.45e-63	Ogdhl
ENSMUSG00000032373	222.562	3.10549	0.170659	18.197	5.45e-74	2.7e-71	Car12
ENSMUSG00000069053	537.873	3.15854	0.159854	19.7589	6.73e-87	3.77e-84	Uba1y
ENSMUSG00000037860	50.549	3.23897	0.240958	13.4421	3.43e-41	6.04e-39	Aim2
ENSMUSG00000095180	1132.43	3.60622	0.113932	31.6525	7.01e-220	1.5e-216	Rhox5
ENSMUSG00000097306	1132.43	3.60622	0.113932	31.6525	7.01e-220	1.5e-216	Rhox5
ENSMUSG00000095779	66.65	3.61538	0.228217	15.8419	1.6e-56	4.68e-54	LOC102637418
ENSMUSG00000043453	80.0871	3.86662	0.233385	16.5675	1.2e-61	4.05e-59	Magea10
ENSMUSG00000021136	130.744	4.32036	0.210838	20.4914	2.57e-93	1.95e-90	Smoc1
ENSMUSG00000091337	3184.37	-0.149897	0.102394	-1.46392	0.143215	0.312778	Eid1
ENSMUSG00000031156	327.637	-0.194169	0.13264	-1.46388	0.143227	0.312778	Slc35a2
ENSMUSG00000078201	148.748	0.233947	0.159862	1.46344	0.143348	0.31294	Tmem203
ENSMUSG00000059182	272.724	-0.255337	0.174479	-1.46343	0.14335	0.31294	Skap2
ENSMUSG00000020267	5343.49	-0.120253	0.0822171	-1.46262	0.143571	0.313316	Hint1
ENSMUSG00000021240	913.411	0.15711	0.107435	1.46237	0.143639	0.313389	Abcd4
ENSMUSG00000057074	487.641	0.252104	0.172402	1.4623	0.14366	0.313389	Ces1g
ENSMUSG00000078427	1422.58	-0.234618	0.160452	-1.46223	0.143677	0.313389	Sarnp
ENSMUSG00000029381	50.8037	-0.324364	0.221929	-1.46157	0.14386	0.313735	Shroom3
ENSMUSG00000004815	248.129	0.319991	0.218958	1.46143	0.143898	0.313765	Dgkq
ENSMUSG00000025198	1265.69	0.144228	0.0987266	1.46088	0.144048	0.314039	Erlin1
ENSMUSG00000003421	1247.25	0.126634	0.0867003	1.46059	0.144128	0.314112	Nosip
ENSMUSG00000089715	6572.19	-0.157727	0.107993	-1.46053	0.144143	0.314112	Cbx6
ENSMUSG00000047547	836.017	-0.173612	0.118872	-1.46049	0.144155	0.314112	Cltb
ENSMUSG00000017188	756.424	-0.212805	0.145737	-1.4602	0.144235	0.314194	Coa3
ENSMUSG00000003234	1115.39	0.169094	0.115903	1.45893	0.144585	0.314888	Abcf3
ENSMUSG00000022769	406.394	0.211422	0.144974	1.45834	0.144746	0.315184	Sdf2l1
ENSMUSG00000030374	3245.99	0.184543	0.12655	1.45826	0.14477	0.315184	Strn4
ENSMUSG00000021139	251.703	0.211031	0.144737	1.45804	0.144831	0.315264	Synj2bp-cox16
ENSMUSG00000003411	76.1294	0.307296	0.210809	1.4577	0.144923	0.315413	Rab3b
ENSMUSG00000045780	65.1263	0.284357	0.195126	1.4573	0.145034	0.3156	Olfr624
ENSMUSG00000027938	6.89911	-0.309576	0.212462	-1.45709	0.145092	0.315635	Creb3l4
ENSMUSG00000037315	484.341	0.159485	0.109456	1.45706	0.145099	0.315635	Jade3
ENSMUSG00000015134	4.1585	0.27119	0.186136	1.45695	0.145131	0.315652	Aldh1a3
ENSMUSG00000033213	65.259	0.299582	0.20566	1.45668	0.145203	0.315755	AA467197
ENSMUSG00000048347	22.0031	-0.349214	0.23991	-1.4556	0.145502	0.316352	Pcdhb18
ENSMUSG00000037005	52.5377	0.350488	0.240986	1.45439	0.145838	0.317028	Xpnpep2
ENSMUSG00000002728	1462.81	-0.137762	0.0947377	-1.45414	0.145908	0.317127	Naa20
ENSMUSG00000033970	868.983	-0.125938	0.0866567	-1.4533	0.146142	0.317528	Rfc3
ENSMUSG00000034006	276.702	0.285085	0.196255	1.45263	0.146327	0.317877	Pqlc1
ENSMUSG00000020463	2522.65	0.194307	0.133821	1.452	0.146503	0.318205	Smek2
ENSMUSG00000003573	565.803	-0.228584	0.157457	-1.45172	0.146579	0.318317	Homer3
ENSMUSG00000038416	1764.95	-0.141562	0.0975362	-1.45138	0.146673	0.318451	Cdc16
ENSMUSG00000030074	22.6257	0.341251	0.235138	1.45128	0.146703	0.318451	Gxylt2
ENSMUSG00000022394	983.686	-0.129141	0.0889873	-1.45123	0.146715	0.318451	L3mbtl2
ENSMUSG00000002396	724.226	0.167148	0.115218	1.45071	0.146861	0.318715	Ocel1
ENSMUSG00000002825	452.549	0.141357	0.0974867	1.45001	0.147055	0.319028	Qtrt1
ENSMUSG00000020459	556.781	0.178987	0.123455	1.44982	0.147109	0.319072	Mtif2
ENSMUSG00000004945	944.813	0.167469	0.115519	1.44971	0.147141	0.319072	Tmem242
ENSMUSG00000042790	498.109	-0.18809	0.12975	-1.44963	0.147161	0.319072	Rnf214
ENSMUSG00000037300	892.38	0.128234	0.0884628	1.44958	0.147174	0.319072	Ttc13
ENSMUSG00000037348	59.0015	-0.33739	0.232765	-1.44949	0.147201	0.319076	Paqr7
ENSMUSG00000030000	72.398	-0.30228	0.208582	-1.44922	0.147277	0.319155	Add2
ENSMUSG00000070564	5.7235	0.311712	0.215095	1.44918	0.147287	0.319155	Ntn5
ENSMUSG00000028430	1903.22	0.129748	0.0896005	1.44807	0.147597	0.319693	Nol6
ENSMUSG00000061118	279.876	-0.216209	0.149313	-1.44803	0.14761	0.319693	Dnajc30
ENSMUSG00000028080	381.634	-0.203568	0.1406	-1.44785	0.147659	0.319746	Lrba
ENSMUSG00000037725	2809.42	-0.172953	0.119492	-1.44741	0.147783	0.31996	Ckap2
ENSMUSG00000002280	385.701	0.196847	0.136012	1.44727	0.14782	0.31998	Narfl
ENSMUSG00000047108	3.57358	0.191565	0.13237	1.4472	0.147842	0.31998	Dnajb7
ENSMUSG00000056167	1266.54	0.0993559	0.0686582	1.44711	0.147866	0.31998	Cnot10
ENSMUSG00000043015	145.688	-0.257691	0.1781	-1.44689	0.147929	0.320061	Tmem194b
ENSMUSG00000061894	168.967	0.283952	0.196317	1.44639	0.148068	0.320308	Zscan20
ENSMUSG00000070394	642.698	-0.139591	0.0965868	-1.44524	0.148391	0.320953	Tmem256
ENSMUSG00000071657	106.295	0.306684	0.212336	1.44433	0.148646	0.321373	Bscl2
ENSMUSG00000018412	1192.91	-0.145192	0.100526	-1.44432	0.148648	0.321373	Kansl1
ENSMUSG00000034173	34.1191	-0.341851	0.236693	-1.44428	0.14866	0.321373	Zbed5
ENSMUSG00000069727	12.9395	0.343262	0.237811	1.44342	0.148901	0.321786	Gm5595
ENSMUSG00000020513	116.411	0.253899	0.175935	1.44314	0.148981	0.321824	Tubd1
ENSMUSG00000041187	94.3912	-0.257888	0.178704	-1.4431	0.148994	0.321824	Prkd2
ENSMUSG00000041685	750.911	-0.198775	0.137793	-1.44257	0.149142	0.322036	Fcho2
ENSMUSG00000024007	1345.5	-0.0959904	0.0665606	-1.44215	0.14926	0.32222	Ppil1
ENSMUSG00000004099	5341.12	-0.127258	0.0882455	-1.44209	0.149277	0.32222	Dnmt1
ENSMUSG00000035953	1094.97	-0.149983	0.10403	-1.44173	0.149378	0.322357	Tmem55b
ENSMUSG00000061286	732.773	0.169661	0.117682	1.44169	0.149391	0.322357	Exosc5
ENSMUSG00000034574	161.179	-0.340019	0.235993	-1.4408	0.14964	0.322801	Daam1
ENSMUSG00000044468	11.1334	-0.34486	0.239356	-1.44078	0.149646	0.322801	Fam46c
ENSMUSG00000063524	35214.3	0.121088	0.0840632	1.44044	0.149744	0.322957	Eno1
ENSMUSG00000018379	6406.1	0.0960268	0.066682	1.44007	0.149847	0.322959	Srsf1
ENSMUSG00000098301	6406.1	0.0960268	0.066682	1.44007	0.149847	0.322959	Srsf1
ENSMUSG00000042557	1984.4	-0.15821	0.109869	-1.43999	0.149869	0.322959	Sin3a
ENSMUSG00000094338	3.3323	0.248243	0.172397	1.43995	0.149883	0.322959	Hist1h2bl
ENSMUSG00000044763	870.453	0.152485	0.105899	1.43991	0.149894	0.322959	Trmt10c
ENSMUSG00000027883	2406.03	0.12695	0.0881654	1.4399	0.149895	0.322959	Gpsm2
ENSMUSG00000032307	822.47	-0.153128	0.106367	-1.43962	0.149975	0.323062	Ube2q2
ENSMUSG00000037957	477.194	0.155664	0.108133	1.43956	0.149993	0.323062	Wdr20
ENSMUSG00000036880	710.165	-0.122577	0.0851567	-1.43943	0.150028	0.323083	Acaa2
ENSMUSG00000043251	15.8593	-0.319015	0.221676	-1.43911	0.15012	0.323227	Exoc3l
ENSMUSG00000022466	1054.37	-0.114497	0.0795838	-1.4387	0.150237	0.323424	Rpap3
ENSMUSG00000066975	8.43178	-0.324328	0.225473	-1.43843	0.150312	0.323532	Cryba4
ENSMUSG00000030614	311.478	0.194758	0.135427	1.4381	0.150405	0.32368	Tmem126b
ENSMUSG00000089832	473.482	0.203071	0.141243	1.43774	0.150507	0.323845	Shkbp1
ENSMUSG00000024383	1300.42	0.171699	0.119436	1.43758	0.150552	0.323868	Map3k2
ENSMUSG00000047875	9.55162	0.318001	0.221214	1.43753	0.150568	0.323868	Gpr157
ENSMUSG00000018548	1745.94	-0.153885	0.107096	-1.43689	0.150749	0.324165	Trim37
ENSMUSG00000022337	1273.09	-0.176548	0.12287	-1.43686	0.150757	0.324165	Emc2
ENSMUSG00000040084	4138.03	-0.0832	0.0579076	-1.43677	0.150783	0.324167	Bub1b
ENSMUSG00000044702	265.837	0.19647	0.136804	1.43615	0.15096	0.324494	Palb2
ENSMUSG00000046138	945.976	-0.127277	0.0886923	-1.43504	0.151276	0.325014	9930021J03Rik
ENSMUSG00000020132	3487	-0.171949	0.119837	-1.43485	0.151329	0.32507	Rab21
ENSMUSG00000034826	1683.76	0.145459	0.101401	1.43449	0.151433	0.325238	Nup54
ENSMUSG00000016356	8.36283	0.294007	0.20499	1.43425	0.151501	0.32533	Col20a1
ENSMUSG00000044167	192.668	0.18847	0.131424	1.43406	0.151556	0.325394	Foxo1
ENSMUSG00000051343	716.368	-0.158245	0.110359	-1.4339	0.1516	0.325434	Rab11fip5
ENSMUSG00000028580	1132.84	0.112252	0.07831	1.43343	0.151735	0.32565	Pum1
ENSMUSG00000036323	5250.7	0.127312	0.0888199	1.43337	0.151751	0.32565	Srp72
ENSMUSG00000068798	889.538	0.193523	0.135037	1.43312	0.151825	0.325729	Rap1a
ENSMUSG00000025574	3456.76	-0.20685	0.14434	-1.43307	0.151838	0.325729	Tk1
ENSMUSG00000047216	3.32463	0.272622	0.190259	1.4329	0.151886	0.325778	Cdh19
ENSMUSG00000033554	425.561	0.205094	0.143157	1.43265	0.151959	0.325879	Dph5
ENSMUSG00000020149	4803.91	0.156397	0.109186	1.43239	0.152033	0.325891	Rab1a
ENSMUSG00000007564	6081	0.102772	0.0717495	1.43237	0.152039	0.325891	Ppp2r1a
ENSMUSG00000032383	4781.96	-0.135737	0.0947641	-1.43236	0.15204	0.325891	Ppib
ENSMUSG00000023505	1672.9	-0.229968	0.160588	-1.43204	0.152133	0.325983	Cdca3
ENSMUSG00000017670	2269.21	-0.173684	0.121285	-1.43204	0.152134	0.325983	Elmo2
ENSMUSG00000067274	59562.5	0.116846	0.0816089	1.43178	0.152206	0.326048	Rplp0
ENSMUSG00000022385	2843.17	-0.115533	0.0806935	-1.43175	0.152215	0.326048	Gtse1
ENSMUSG00000028496	2376.18	-0.151351	0.105807	-1.43044	0.152591	0.326771	Mllt3
ENSMUSG00000036241	2511.05	-0.132254	0.0924607	-1.43038	0.152607	0.326771	Ube2r2
ENSMUSG00000037072	8784.76	-0.128524	0.0898577	-1.43031	0.152629	0.326771	42248
ENSMUSG00000028106	375.534	0.331051	0.231483	1.43013	0.152679	0.326782	Rprd2
ENSMUSG00000046417	101.359	-0.29909	0.209137	-1.43011	0.152684	0.326782	Lrrc75a
ENSMUSG00000028397	456.994	0.175471	0.122717	1.42989	0.152749	0.326866	Kdm4c
ENSMUSG00000029090	977.072	-0.108628	0.0759764	-1.42976	0.152787	0.32688	Adgra3
ENSMUSG00000036282	715.093	0.2317	0.162063	1.42969	0.152806	0.32688	Naa30
ENSMUSG00000027605	1082.04	-0.198815	0.139086	-1.42944	0.152876	0.326976	Acss2
ENSMUSG00000025203	38737.1	-0.150445	0.105276	-1.42906	0.152986	0.327138	Scd2
ENSMUSG00000035575	2071.18	0.199272	0.139448	1.429	0.153003	0.327138	Utp6
ENSMUSG00000038291	1833.74	0.156007	0.109186	1.42883	0.153055	0.327194	Snx25
ENSMUSG00000030083	66.4084	-0.325642	0.228023	-1.42811	0.153259	0.327577	Abtb1
ENSMUSG00000018474	2596.91	-0.207818	0.145539	-1.42792	0.153315	0.327642	Chd3
ENSMUSG00000031232	2243.11	0.124108	0.0869211	1.42782	0.153344	0.327649	Magt1
ENSMUSG00000002870	5608.98	-0.0803745	0.056332	-1.4268	0.153637	0.328112	Mcm2
ENSMUSG00000003546	122.062	-0.299671	0.210044	-1.4267	0.153665	0.328118	Klc4
ENSMUSG00000038319	10.24	0.308641	0.216353	1.42656	0.153706	0.328151	Kcnh2
ENSMUSG00000025393	31615	-0.196716	0.137925	-1.42625	0.153796	0.328289	Atp5b
ENSMUSG00000022537	8.47974	-0.321017	0.225103	-1.42609	0.153842	0.328332	Tmem44
ENSMUSG00000028245	1043.49	-0.133065	0.093323	-1.42585	0.15391	0.328424	Nsmaf
ENSMUSG00000074406	455.741	0.187114	0.131246	1.42567	0.153962	0.32848	Zfp628
ENSMUSG00000004100	1756.36	0.200449	0.140626	1.4254	0.154042	0.328595	Ppan
ENSMUSG00000028896	3263.34	0.116575	0.0817911	1.42527	0.154078	0.328618	Rcc1
ENSMUSG00000028480	218.295	-0.193528	0.135806	-1.42503	0.154147	0.328674	Glipr2
ENSMUSG00000013091	15.4579	0.335194	0.235233	1.42494	0.154173	0.328674	Tmem190
ENSMUSG00000024887	117.716	-0.248791	0.1746	-1.42492	0.154181	0.328674	Asah2
ENSMUSG00000063160	420.245	0.271203	0.190424	1.4242	0.154388	0.329016	Numbl
ENSMUSG00000027642	9273.76	0.0880952	0.0618565	1.42419	0.154392	0.329016	Rpn2
ENSMUSG00000020074	1214.05	0.195748	0.137467	1.42397	0.154456	0.329097	Ccar1
ENSMUSG00000018585	1560.68	-0.136656	0.0960039	-1.42344	0.154608	0.329366	Atox1
ENSMUSG00000037692	524.605	0.243796	0.171317	1.42307	0.154717	0.329543	Ahdc1
ENSMUSG00000036948	268.171	0.291515	0.204921	1.42257	0.15486	0.329794	BC037034
ENSMUSG00000031538	519.698	-0.133759	0.0940613	-1.42204	0.155015	0.330063	Plat
ENSMUSG00000042599	285.136	0.214986	0.151199	1.42187	0.155063	0.330063	Kdm7a
ENSMUSG00000002981	897.761	0.134316	0.094485	1.42156	0.155153	0.330201	Clptm1
ENSMUSG00000030035	501.191	-0.173986	0.122462	-1.42073	0.155396	0.330663	Wbp1
ENSMUSG00000020844	258.403	-0.202685	0.142762	-1.41974	0.155683	0.331218	Nxn
ENSMUSG00000038121	2367.44	0.177999	0.125443	1.41896	0.15591	0.331563	Fam210a
ENSMUSG00000026628	71.8984	0.301747	0.212666	1.41888	0.155935	0.331563	Atf3
ENSMUSG00000045975	306.858	-0.176335	0.124283	-1.41882	0.155951	0.331563	C2cd2
ENSMUSG00000069456	8.11601	0.303678	0.214047	1.41874	0.155974	0.331563	Rdh16
ENSMUSG00000052087	94.0821	-0.299624	0.211312	-1.41792	0.156213	0.331996	Rgs14
ENSMUSG00000007411	929.958	0.232255	0.163834	1.41762	0.1563	0.332093	Mark3
ENSMUSG00000033389	15.4034	0.338322	0.238685	1.41744	0.156354	0.332152	Arhgap44
ENSMUSG00000017561	1098.22	0.129997	0.0917575	1.41674	0.156558	0.332531	Crlf3
ENSMUSG00000028869	2167.04	0.116534	0.0822776	1.41636	0.156671	0.332679	Gnl2
ENSMUSG00000034394	88.1635	-0.268165	0.189338	-1.41633	0.156679	0.332679	Lif
ENSMUSG00000043313	49.9837	-0.325048	0.22955	-1.41602	0.156769	0.332761	Pcdhb19
ENSMUSG00000022665	15.1791	-0.340911	0.240779	-1.41587	0.156814	0.3328	Ccdc80
ENSMUSG00000050608	1615.99	-0.154778	0.109354	-1.41538	0.156957	0.333048	Minos1
ENSMUSG00000036306	58.1052	-0.335954	0.237497	-1.41457	0.157196	0.333495	Lzts1
ENSMUSG00000007872	3130.38	-0.263899	0.186569	-1.41449	0.157219	0.333495	Id3
ENSMUSG00000047989	674.198	0.161114	0.113919	1.41428	0.157279	0.333567	Ino80c
ENSMUSG00000019907	361.893	-0.324657	0.229666	-1.41361	0.157478	0.333917	Ppp1r12a
ENSMUSG00000040867	4.56618	0.27883	0.197256	1.41354	0.157496	0.333917	Begain
ENSMUSG00000031490	2556.57	0.212129	0.150198	1.41233	0.157853	0.334619	Eif4ebp1
ENSMUSG00000053846	125.011	-0.266721	0.188921	-1.41181	0.158006	0.334888	Lipg
ENSMUSG00000028689	161.347	0.217762	0.154298	1.41131	0.158152	0.335134	Ccdc163
ENSMUSG00000079144	219.312	0.245356	0.173859	1.41124	0.158174	0.335134	A130010J15Rik
ENSMUSG00000070520	1137.63	-0.121692	0.0862463	-1.41099	0.158248	0.335236	Ndnl2
ENSMUSG00000050213	722.038	-0.148879	0.105522	-1.41088	0.158279	0.335247	Snip1
ENSMUSG00000030556	250.926	-0.248199	0.17594	-1.4107	0.158332	0.335304	Lrrc28
ENSMUSG00000096370	183.573	-0.267167	0.189417	-1.41047	0.158401	0.335394	Gm21992
ENSMUSG00000023266	35.4766	-0.339922	0.241017	-1.41037	0.158431	0.335402	Frs3
ENSMUSG00000037243	477.293	0.252397	0.178989	1.41012	0.158503	0.335501	Zfp692
ENSMUSG00000046589	106.185	-0.292726	0.207622	-1.4099	0.15857	0.335588	Lrrc8e
ENSMUSG00000031520	3.86385	-0.24771	0.175904	-1.40821	0.159069	0.336588	Vegfc
ENSMUSG00000038079	857.532	-0.117572	0.0835539	-1.40714	0.159385	0.3372	Tmem237
ENSMUSG00000024095	2679.91	0.0995203	0.0707431	1.40678	0.159491	0.337315	Hnrnpll
ENSMUSG00000021840	3548.61	-0.110687	0.078699	-1.40646	0.159586	0.337461	Mapk1ip1l
ENSMUSG00000053799	318.65	-0.212504	0.151122	-1.40618	0.159671	0.337585	Exoc6
ENSMUSG00000028621	110.977	-0.315135	0.224177	-1.40574	0.159801	0.337803	Cyb5rl
ENSMUSG00000069565	4219.88	0.143533	0.102116	1.40559	0.159846	0.337844	Dazap1
ENSMUSG00000026009	4.38366	0.273514	0.194606	1.40548	0.15988	0.337848	Icos
ENSMUSG00000020423	114.815	0.24595	0.175003	1.40541	0.159901	0.337848	Btg2
ENSMUSG00000073568	3.1537	0.130105	0.0926386	1.40444	0.160188	0.338399	Arl14epl
ENSMUSG00000048967	11.6083	0.325641	0.231989	1.40369	0.160411	0.338759	Ndufa13
ENSMUSG00000025241	764.863	-0.200629	0.142945	-1.40354	0.160457	0.338801	Fyco1
ENSMUSG00000035171	661.99	-0.210668	0.150139	-1.40315	0.160571	0.338987	1110059E24Rik
ENSMUSG00000038116	1565.83	0.270459	0.192768	1.40303	0.160608	0.33901	Phf20
ENSMUSG00000039357	340.938	-0.226555	0.161531	-1.40255	0.160751	0.339255	Fut11
ENSMUSG00000037197	2460.59	0.121601	0.0867078	1.40242	0.16079	0.339281	Rbm17
ENSMUSG00000046694	31.4348	0.321382	0.229216	1.40209	0.160887	0.339372	Fam46b
ENSMUSG00000052926	994.2	-0.151358	0.107963	-1.40194	0.160934	0.339372	Rnaseh2a
ENSMUSG00000074166	34.431	0.326856	0.233148	1.40192	0.160938	0.339372	AW146154
ENSMUSG00000061013	153.206	-0.284634	0.203133	-1.40122	0.161149	0.339761	Mkx
ENSMUSG00000022378	3680.24	-0.130072	0.0928611	-1.40072	0.161298	0.34002	Fam49b
ENSMUSG00000035840	122.162	0.336682	0.240401	1.4005	0.161363	0.340102	Lysmd3
ENSMUSG00000038619	3222.61	-0.0856412	0.061176	-1.39991	0.161539	0.340401	Ensa
ENSMUSG00000024570	547.831	0.149405	0.10673	1.39985	0.161558	0.340401	Rbfa
ENSMUSG00000039770	348.847	-0.172757	0.123444	-1.39948	0.161669	0.340579	Ypel5
ENSMUSG00000052566	197.256	0.274487	0.196188	1.3991	0.161782	0.34076	Hook2
ENSMUSG00000051346	229.929	-0.177272	0.126737	-1.39874	0.16189	0.340878	Spryd4
ENSMUSG00000074793	780.262	0.145923	0.10437	1.39812	0.162076	0.341213	Hspa12b
ENSMUSG00000041117	10.4388	0.331319	0.237009	1.39792	0.162138	0.341261	Ccdc8
ENSMUSG00000021287	218.068	-0.190591	0.136344	-1.39787	0.162152	0.341261	Xrcc3
ENSMUSG00000036615	408.862	0.201419	0.144106	1.39771	0.162201	0.341308	Rfxap
ENSMUSG00000029175	739.828	-0.202115	0.144686	-1.39692	0.162437	0.34175	Slc35f6
ENSMUSG00000059734	1394.66	-0.11691	0.0837024	-1.39673	0.162495	0.341753	Ndufs8
ENSMUSG00000029729	801.683	-0.186297	0.133381	-1.39672	0.162497	0.341753	Zkscan1
ENSMUSG00000039646	1388.61	0.108195	0.0774674	1.39665	0.162518	0.341753	Vasn
ENSMUSG00000014504	879.833	0.138964	0.0995123	1.39645	0.16258	0.341827	Srp19
ENSMUSG00000023206	5.21608	0.243815	0.174651	1.39602	0.16271	0.342043	Il15ra
ENSMUSG00000003033	1542.02	-0.127578	0.0913959	-1.39589	0.162749	0.342069	Ap1m1
ENSMUSG00000054728	8.57224	-0.279939	0.200596	-1.39554	0.162853	0.342234	Phactr1
ENSMUSG00000024524	47.935	-0.322147	0.230879	-1.39531	0.162923	0.342324	Gnal
ENSMUSG00000070780	12.4428	0.323172	0.231685	1.39488	0.163053	0.342486	Rbm47
ENSMUSG00000057375	371.37	-0.208653	0.149631	-1.39445	0.163183	0.342666	Yipf1
ENSMUSG00000042066	705.151	-0.173417	0.124365	-1.39442	0.163192	0.342666	Tmcc2
ENSMUSG00000030532	87.8906	-0.303877	0.217968	-1.39413	0.163277	0.342789	Hddc3
ENSMUSG00000041408	2616.34	0.176285	0.126557	1.39293	0.163641	0.343496	Wapl
ENSMUSG00000032739	7.57618	0.281064	0.202049	1.39107	0.164204	0.344528	Pram1
ENSMUSG00000038151	4.94445	0.297592	0.213939	1.39101	0.164222	0.344528	Prdm1
ENSMUSG00000026343	47.2012	-0.327042	0.235149	-1.39079	0.164289	0.344554	Gpr39
ENSMUSG00000035161	483.599	0.168964	0.121498	1.39068	0.164323	0.344554	Ints6
ENSMUSG00000020385	873.497	0.147941	0.106392	1.39053	0.164369	0.344554	Clk4
ENSMUSG00000054469	1444.13	-0.101613	0.0730766	-1.39049	0.164379	0.344554	Lclat1
ENSMUSG00000040506	767.566	0.110405	0.0794011	1.39047	0.164385	0.344554	Ambra1
ENSMUSG00000000530	4.79407	0.171719	0.123537	1.39002	0.164521	0.34478	Acvrl1
ENSMUSG00000024276	823.538	0.143242	0.103073	1.38971	0.164616	0.344781	Zfp397
ENSMUSG00000041879	5846.35	0.172667	0.124267	1.38948	0.164685	0.344781	Ipo9
ENSMUSG00000000776	544.576	0.161131	0.115971	1.38941	0.164708	0.344781	Polr3d
ENSMUSG00000018559	3560.57	0.130602	0.0939978	1.38941	0.164708	0.344781	Ctdnep1
ENSMUSG00000025630	2710.03	0.193333	0.139184	1.38904	0.164821	0.344936	Hprt
ENSMUSG00000027900	337.118	-0.247671	0.17831	-1.38899	0.164835	0.344936	Dram2
ENSMUSG00000025940	873.525	0.144484	0.104044	1.38869	0.164928	0.345074	Tmem70
ENSMUSG00000062743	56.5198	-0.31448	0.226537	-1.38821	0.165074	0.345268	Zfp677
ENSMUSG00000022844	403.12	0.157618	0.113541	1.38821	0.165075	0.345268	Pdia5
ENSMUSG00000026926	3919.77	0.11352	0.0817806	1.38811	0.165105	0.345275	Pmpca
ENSMUSG00000026867	2669.77	0.158579	0.114274	1.3877	0.165228	0.345476	Gapvd1
ENSMUSG00000044847	615.464	0.198797	0.143271	1.38757	0.165269	0.345507	Lsm11
ENSMUSG00000001783	5182.26	-0.0660899	0.0476494	-1.38701	0.16544	0.345808	Rtcb
ENSMUSG00000046862	256.75	-0.205935	0.148567	-1.38614	0.165705	0.346194	Pramef8
ENSMUSG00000097778	256.75	-0.205935	0.148567	-1.38614	0.165705	0.346194	Pramef8
ENSMUSG00000048537	3051.55	0.154673	0.111593	1.38605	0.165732	0.346194	Phldb1
ENSMUSG00000032648	6.61327	0.265251	0.191437	1.38557	0.165877	0.346427	Pygm
ENSMUSG00000053091	293.491	0.197881	0.142825	1.38548	0.165905	0.346427	Lins1
ENSMUSG00000046027	472.109	0.186339	0.1345	1.38542	0.165924	0.346427	Stard5
ENSMUSG00000000567	778.573	-0.194119	0.140162	-1.38497	0.166063	0.346617	Sox9
ENSMUSG00000046096	851.907	0.139256	0.10055	1.38494	0.166069	0.346617	BC030336
ENSMUSG00000041439	306.292	-0.207041	0.149549	-1.38444	0.166223	0.346882	Mfsd6
ENSMUSG00000019935	3.51839	0.227431	0.164291	1.38432	0.166261	0.346904	Slc17a8
ENSMUSG00000056305	1020.36	0.109713	0.0792889	1.38372	0.166445	0.347085	Usp39
ENSMUSG00000104250	1020.36	0.109713	0.0792889	1.38372	0.166445	0.347085	Usp39
ENSMUSG00000051498	10.1656	0.322907	0.233512	1.38283	0.166718	0.347535	Tlr6
ENSMUSG00000022195	545.767	-0.134165	0.0970238	-1.3828	0.166725	0.347535	6030458C11Rik
ENSMUSG00000021910	8091.1	0.171833	0.12431	1.3823	0.166881	0.347803	Nisch
ENSMUSG00000031600	976.337	0.129608	0.0937739	1.38213	0.166932	0.347854	Vps37a
ENSMUSG00000090213	1482.37	0.145489	0.105328	1.3813	0.167187	0.34833	Tmem189
ENSMUSG00000020770	622.215	-0.202713	0.146844	-1.38047	0.167443	0.34875	Unk
ENSMUSG00000046000	9.26357	-0.314956	0.228176	-1.38032	0.167488	0.348787	Naa11
ENSMUSG00000093938	8.20321	-0.30848	0.22355	-1.37992	0.167612	0.348989	Evi2b
ENSMUSG00000022055	8046.87	-0.116672	0.0846133	-1.37889	0.167928	0.349554	Nefl
ENSMUSG00000051579	1880.71	0.129166	0.0936763	1.37886	0.167938	0.349554	Tceal8
ENSMUSG00000063894	473.003	-0.190978	0.138542	-1.37848	0.168054	0.349684	Zkscan8
ENSMUSG00000026095	1585.84	0.179702	0.130363	1.37848	0.168055	0.349684	Asnsd1
ENSMUSG00000007338	1272.9	-0.134414	0.0975309	-1.37817	0.168151	0.349828	Mrpl49
ENSMUSG00000025321	229.966	-0.241738	0.175433	-1.37795	0.168219	0.349913	Itgb8
ENSMUSG00000056342	3538.55	0.159823	0.116086	1.37677	0.168584	0.350581	Usp34
ENSMUSG00000039067	4266.42	0.0974209	0.0707633	1.37672	0.1686	0.350581	Psmd7
ENSMUSG00000020570	2760.37	0.145206	0.105478	1.37665	0.168622	0.350581	Sypl
ENSMUSG00000064367	6938.59	-0.205736	0.149517	-1.376	0.168822	0.350939	ND5
ENSMUSG00000001123	33.5275	0.320069	0.232676	1.3756	0.168946	0.351141	Lgals9
ENSMUSG00000035342	2177.63	-0.20036	0.145663	-1.37551	0.168975	0.351145	Lzts2
ENSMUSG00000051111	8.94172	0.263355	0.191521	1.37507	0.16911	0.351343	Sv2c
ENSMUSG00000029718	8758.49	-0.130908	0.0952042	-1.37502	0.169125	0.351343	Pcolce
ENSMUSG00000070583	228.9	0.21063	0.153199	1.37488	0.169169	0.351379	Fv1
ENSMUSG00000034187	2276.2	0.0959998	0.0698377	1.37461	0.169251	0.351492	Nsf
ENSMUSG00000040121	13.6507	-0.32859	0.239103	-1.37426	0.16936	0.351641	Rep15
ENSMUSG00000026672	62.6962	-0.273232	0.198828	-1.37421	0.169377	0.351641	Optn
ENSMUSG00000039239	13.9118	0.33042	0.240478	1.37401	0.169438	0.351711	Tgfb2
ENSMUSG00000028889	1570.26	0.151902	0.110576	1.37373	0.169525	0.351834	Yrdc
ENSMUSG00000035311	2231.41	0.0937949	0.0682859	1.37356	0.169578	0.351887	Gnptab
ENSMUSG00000029484	7450.49	0.101988	0.0742986	1.37268	0.169851	0.352398	Anxa3
ENSMUSG00000027076	428.142	0.176617	0.128714	1.37217	0.170009	0.352669	Timm10
ENSMUSG00000011263	26.3136	-0.329849	0.240406	-1.37205	0.170047	0.35269	Exoc3l2
ENSMUSG00000024456	2023.89	0.119839	0.0873956	1.37123	0.170304	0.353167	Diaph1
ENSMUSG00000024778	5.61386	-0.30174	0.220159	-1.37056	0.170513	0.35354	Fas
ENSMUSG00000023118	4629.42	0.162379	0.118488	1.37043	0.170554	0.35354	Sympk
ENSMUSG00000047253	7.61331	0.295719	0.215793	1.37039	0.170567	0.35354	Krtap1-5
ENSMUSG00000026270	552.78	-0.175308	0.127951	-1.37012	0.170649	0.353627	Capn10
ENSMUSG00000031725	28.0841	-0.328957	0.240117	-1.36998	0.170692	0.353627	Ces1f
ENSMUSG00000024789	551.021	-0.201687	0.147229	-1.36989	0.170721	0.353627	Jak2
ENSMUSG00000032834	1942.15	0.0999936	0.0729981	1.36981	0.170746	0.353627	Pwp2
ENSMUSG00000026455	544.304	-0.175798	0.128358	-1.36959	0.170815	0.353713	Klhl12
ENSMUSG00000021629	1692.18	-0.17003	0.124166	-1.36937	0.170882	0.353795	Slc30a5
ENSMUSG00000022974	1109.44	0.153112	0.111823	1.36923	0.170926	0.353829	Paxbp1
ENSMUSG00000024830	130.965	0.234819	0.171572	1.36863	0.171114	0.354105	Rps6kb2
ENSMUSG00000097721	130.965	0.234819	0.171572	1.36863	0.171114	0.354105	Rps6kb2
ENSMUSG00000027534	318.946	-0.200372	0.146443	-1.36826	0.171231	0.35428	Snx16
ENSMUSG00000053293	2873.21	0.139918	0.10228	1.36799	0.171315	0.354293	Pom121
ENSMUSG00000068115	360.398	-0.245062	0.17922	-1.36738	0.171507	0.354633	Ninl
ENSMUSG00000036766	13.6893	0.311131	0.227626	1.36685	0.171672	0.354861	Dner
ENSMUSG00000056917	1367.86	0.172208	0.12603	1.36641	0.17181	0.355014	Sipa1
ENSMUSG00000040473	78.0364	0.316149	0.231377	1.36638	0.17182	0.355014	Cfap69
ENSMUSG00000032218	2177.98	-0.108531	0.0794313	-1.36635	0.171829	0.355014	Ccnb2
ENSMUSG00000050382	206.563	0.220942	0.161742	1.36601	0.171935	0.355169	Kif7
ENSMUSG00000009112	1316.66	0.100938	0.0738963	1.36593	0.171959	0.355169	Bcl2l13
ENSMUSG00000050195	22.4789	0.326772	0.23931	1.36548	0.172104	0.35541	Scd4
ENSMUSG00000022300	850.414	-0.155076	0.113595	-1.36517	0.1722	0.355553	Dcaf13
ENSMUSG00000099583	4.22969	0.28229	0.206825	1.36488	0.172292	0.355686	Hist1h3d
ENSMUSG00000038564	396.315	-0.232201	0.170215	-1.36416	0.172516	0.35609	Ift172
ENSMUSG00000033373	907.159	-0.173384	0.12712	-1.36394	0.172587	0.35618	Fntb
ENSMUSG00000040123	289.032	-0.178711	0.131131	-1.36284	0.172932	0.356752	Zmym5
ENSMUSG00000035572	740.615	0.144324	0.105902	1.36281	0.172943	0.356752	Dcaf10
ENSMUSG00000031202	3.23955	0.253801	0.186236	1.36279	0.172947	0.356752	Rab39b
ENSMUSG00000032312	1484.41	0.265807	0.195076	1.36258	0.173014	0.356834	Csk
ENSMUSG00000027163	324.42	0.195165	0.143265	1.36226	0.173115	0.356968	Commd9
ENSMUSG00000035674	581.876	0.181712	0.133396	1.3622	0.173135	0.356968	Ndufa3
ENSMUSG00000020604	3.80576	-0.244315	0.179433	-1.3616	0.173325	0.357302	Arsg
ENSMUSG00000028458	1111.92	0.209348	0.153773	1.36141	0.173384	0.357317	Tesk1
ENSMUSG00000029416	685.384	0.124253	0.09127	1.36137	0.173396	0.357317	Slc15a4
ENSMUSG00000027087	3200.38	0.136138	0.100005	1.36131	0.173415	0.357317	Itgav
ENSMUSG00000025085	5.47657	0.189484	0.13924	1.36085	0.173562	0.357536	Ablim1
ENSMUSG00000053687	8.4333	-0.313708	0.230545	-1.36072	0.173602	0.357536	Dpep2
ENSMUSG00000026577	415.043	0.168044	0.123497	1.36071	0.173605	0.357536	Blzf1
ENSMUSG00000032583	157.421	0.207595	0.152624	1.36017	0.173776	0.357804	Mon1a
ENSMUSG00000017144	1085.99	0.161891	0.119027	1.36012	0.173792	0.357804	Rnd3
ENSMUSG00000027835	1211.13	0.151061	0.111072	1.36003	0.17382	0.357804	Pdcd10
ENSMUSG00000044252	510.821	-0.150353	0.110574	-1.35975	0.173911	0.35788	Osbpl1a
ENSMUSG00000047260	1186.15	0.169648	0.124859	1.35871	0.174239	0.358441	Emc6
ENSMUSG00000020156	2182.83	-0.166691	0.122703	-1.35849	0.174307	0.358524	Mum1
ENSMUSG00000068250	71.3297	-0.321435	0.236627	-1.3584	0.174335	0.358525	Amn1
ENSMUSG00000027551	1192.17	-0.168806	0.124332	-1.3577	0.174559	0.358927	Zfp64
ENSMUSG00000030424	28.8468	0.31743	0.233832	1.35751	0.174619	0.358994	Zfp939
ENSMUSG00000035234	286.98	-0.247733	0.182637	-1.35642	0.174966	0.359599	Fam175a
ENSMUSG00000091264	530.831	-0.185087	0.136454	-1.35641	0.17497	0.359599	Smim13
ENSMUSG00000029176	1674.42	0.148084	0.109181	1.35632	0.174998	0.359601	Anapc4
ENSMUSG00000057177	3105.57	0.136018	0.100308	1.35601	0.175096	0.359745	Gsk3a
ENSMUSG00000056629	656.67	-0.127378	0.0939604	-1.35566	0.175207	0.359915	Fkbp2
ENSMUSG00000028701	7.63226	-0.258641	0.190828	-1.35536	0.175302	0.360053	Lurap1
ENSMUSG00000045973	1551.42	0.114527	0.0845145	1.35512	0.17538	0.360093	Slc25a51
ENSMUSG00000024008	10.3166	0.296117	0.218524	1.35508	0.175393	0.360093	Cpne5
ENSMUSG00000021752	245.599	0.169446	0.125049	1.35504	0.175406	0.360093	Kctd6
ENSMUSG00000027597	225.43	0.270665	0.199802	1.35467	0.175524	0.360278	Ahcy
ENSMUSG00000018509	535.255	-0.248902	0.183748	-1.35458	0.175552	0.360278	Cenpv
ENSMUSG00000048170	3302.71	0.117969	0.0871071	1.35429	0.175643	0.360401	Mcmbp
ENSMUSG00000025580	3507.4	-0.0891169	0.0658115	-1.35412	0.175697	0.360401	Eif4a3
ENSMUSG00000022751	593.615	0.143042	0.105639	1.35407	0.175714	0.360401	Nit2
ENSMUSG00000009733	214.422	-0.166454	0.122931	-1.35404	0.175724	0.360401	Tfcp2
ENSMUSG00000030610	505.84	0.137622	0.10171	1.35308	0.17603	0.36093	Det1
ENSMUSG00000025893	15.6881	-0.322916	0.238684	-1.3529	0.176087	0.36093	Kbtbd3
ENSMUSG00000030659	418.79	0.199481	0.147453	1.35285	0.176105	0.36093	Nucb2
ENSMUSG00000053907	2013.37	-0.120557	0.0891195	-1.35275	0.176135	0.36093	Mat2a
ENSMUSG00000104463	2013.37	-0.120557	0.0891195	-1.35275	0.176135	0.36093	Mat2a
ENSMUSG00000019718	247.152	0.225627	0.166875	1.35207	0.176354	0.361291	L3hypdh
ENSMUSG00000009350	4.89587	-0.242994	0.179842	-1.35115	0.176647	0.361834	Mpo
ENSMUSG00000066043	2161.84	-0.165469	0.122481	-1.35098	0.176702	0.361838	Phactr4
ENSMUSG00000027387	144.349	0.244023	0.180628	1.35097	0.176705	0.361838	Zc3h8
ENSMUSG00000020882	41.5301	0.325572	0.241046	1.35066	0.176803	0.361923	Cacnb1
ENSMUSG00000039987	607.953	0.169386	0.125427	1.35048	0.176862	0.361987	Phtf2
ENSMUSG00000048216	529.518	0.16877	0.124996	1.3502	0.176953	0.362116	Gpr85
ENSMUSG00000032560	2698.67	0.125047	0.0926275	1.34999	0.177018	0.36219	Dnajc13
ENSMUSG00000045092	15.7421	-0.323741	0.239883	-1.34958	0.177152	0.362407	S1pr1
ENSMUSG00000025868	543.223	-0.133043	0.0985911	-1.34945	0.177194	0.362436	Higd2a
ENSMUSG00000028552	3278.99	-0.107965	0.0800415	-1.34887	0.17738	0.362728	Eps15
ENSMUSG00000079043	640.645	0.172019	0.127532	1.34883	0.177393	0.362728	Fastkd5
ENSMUSG00000004364	3763.35	0.182413	0.13537	1.34751	0.177816	0.363535	Cul3
ENSMUSG00000052675	7.36241	0.278815	0.206944	1.3473	0.177883	0.363563	Zfp112
ENSMUSG00000031634	823.119	0.108137	0.0802626	1.34729	0.177886	0.363563	Ufsp2
ENSMUSG00000024772	2623.19	-0.185136	0.13753	-1.34615	0.178255	0.3642	Ehd1
ENSMUSG00000030844	262.098	0.182642	0.135693	1.346	0.178302	0.36424	Rgs10
ENSMUSG00000054400	109.767	-0.275408	0.204669	-1.34562	0.178425	0.364432	Cklf
ENSMUSG00000021944	6.47018	0.25644	0.190588	1.34552	0.178458	0.364443	Gata4
ENSMUSG00000031434	916.666	0.191367	0.142279	1.34501	0.178621	0.364717	Morc4
ENSMUSG00000022020	583.89	0.232878	0.173166	1.34482	0.178683	0.364786	Naa16
ENSMUSG00000018425	385.097	-0.218952	0.162835	-1.34463	0.178746	0.364857	Dhx40
ENSMUSG00000007591	4.56035	0.273296	0.203339	1.34405	0.178934	0.365125	Tssk4
ENSMUSG00000021792	174.481	-0.245617	0.182768	-1.34387	0.178991	0.365166	Fam213a
ENSMUSG00000027598	1707.86	0.145242	0.108086	1.34376	0.179026	0.365166	Itch
ENSMUSG00000005611	7.56262	-0.297281	0.221237	-1.34372	0.179039	0.365166	Mrvi1
ENSMUSG00000014748	1844.51	0.100824	0.0750508	1.34341	0.179139	0.365312	Tex261
ENSMUSG00000031532	1199.41	-0.116418	0.0866806	-1.34307	0.179249	0.365478	Saraf
ENSMUSG00000024507	1580.21	0.110666	0.0824268	1.3426	0.179401	0.365731	Hsd17b4
ENSMUSG00000073490	17.015	-0.322476	0.240209	-1.34248	0.179441	0.365753	AI607873
ENSMUSG00000028484	5107.68	-0.144583	0.107782	-1.34144	0.179778	0.366384	Psip1
ENSMUSG00000024079	506.029	0.25272	0.188472	1.34089	0.179956	0.366688	Eif2ak2
ENSMUSG00000029322	11.8311	-0.298134	0.222378	-1.34067	0.180029	0.366779	Plac8
ENSMUSG00000026020	6722.42	0.117893	0.0879508	1.34044	0.180102	0.366869	Nop58
ENSMUSG00000031756	819.001	-0.124077	0.0925704	-1.34035	0.180132	0.366872	Cenpn
ENSMUSG00000022365	3109.45	-0.0729348	0.0544436	-1.33964	0.180362	0.367284	Derl1
ENSMUSG00000060206	759.491	0.232941	0.173919	1.33937	0.180451	0.367407	Zfp462
ENSMUSG00000025199	1126.03	0.136819	0.102212	1.33858	0.180709	0.367872	Chuk
ENSMUSG00000037553	987.39	0.223321	0.167022	1.33707	0.1812	0.368814	Zdhhc18
ENSMUSG00000025262	172.817	0.222526	0.16647	1.33674	0.181308	0.368975	Fam120c
ENSMUSG00000094595	80.4422	-0.293858	0.219888	-1.3364	0.181418	0.369106	Fsbp
ENSMUSG00000020424	138.229	0.218711	0.163661	1.33637	0.181429	0.369106	Gatsl3
ENSMUSG00000029141	238.804	-0.261541	0.195748	-1.33611	0.181512	0.369216	Slc4a1ap
ENSMUSG00000034723	986.901	-0.169301	0.126724	-1.33598	0.181556	0.369246	Tmx4
ENSMUSG00000068205	108.379	0.224173	0.16783	1.33571	0.181643	0.369338	Macrod2
ENSMUSG00000033082	3.60083	0.19642	0.147058	1.33566	0.18166	0.369338	Clec1a
ENSMUSG00000026385	2311.75	-0.103785	0.077708	-1.33558	0.181687	0.369338	Dbi
ENSMUSG00000036504	546.491	-0.178658	0.133782	-1.33544	0.181732	0.369372	Phpt1
ENSMUSG00000021279	5117.82	0.127806	0.0957173	1.33524	0.181796	0.369444	Cdc42bpb
ENSMUSG00000051306	570.554	-0.126319	0.094616	-1.33507	0.181853	0.3695	Usp42
ENSMUSG00000023143	380.107	0.235953	0.176762	1.33486	0.181921	0.369556	Nagpa
ENSMUSG00000020677	1257.79	0.127475	0.0955006	1.33481	0.181938	0.369556	Ddx52
ENSMUSG00000026816	959.123	-0.123409	0.092477	-1.33448	0.182047	0.369679	Gtf3c5
ENSMUSG00000020744	392.348	0.169359	0.126922	1.33436	0.182086	0.369684	Slc25a19
ENSMUSG00000031258	3.94496	-0.215473	0.161512	-1.3341	0.182172	0.369799	Xkrx
ENSMUSG00000028901	793.756	-0.17499	0.131224	-1.33352	0.182361	0.370084	Gmeb1
ENSMUSG00000022863	215.27	-0.305254	0.228916	-1.33348	0.182375	0.370084	Btg3
ENSMUSG00000027806	424.476	-0.207837	0.155869	-1.33341	0.182398	0.370084	Tsc22d2
ENSMUSG00000003863	21.1507	0.215599	0.161751	1.33291	0.182561	0.370355	Ppfia3
ENSMUSG00000021367	35.1042	0.300461	0.225433	1.33282	0.182591	0.370358	Edn1
ENSMUSG00000041881	957.699	-0.137724	0.103388	-1.33211	0.182825	0.370775	Ndufa7
ENSMUSG00000027746	1704.36	-0.159189	0.119518	-1.33193	0.182884	0.370836	Ufm1
ENSMUSG00000018363	1739.51	-0.144559	0.10861	-1.33099	0.183191	0.371341	Smurf2
ENSMUSG00000031297	87.5246	0.210719	0.158339	1.33081	0.183252	0.371406	Slc7a3
ENSMUSG00000036139	142.886	-0.247664	0.186124	-1.33064	0.183308	0.371461	Hoxc9
ENSMUSG00000028348	510.679	0.191176	0.143698	1.3304	0.183386	0.371561	Murc
ENSMUSG00000014551	1261.42	0.140189	0.105402	1.33004	0.183504	0.371741	Mrps25
ENSMUSG00000028894	1216.19	0.147409	0.110841	1.32992	0.183545	0.371767	Inpp5b
ENSMUSG00000035901	4007.5	0.104474	0.0785817	1.32949	0.183686	0.371961	Dennd5a
ENSMUSG00000016984	600.156	-0.197566	0.148607	-1.32945	0.183699	0.371961	Etaa1
ENSMUSG00000045867	48.7238	-0.314055	0.236255	-1.32931	0.183747	0.372	Cradd
ENSMUSG00000032036	1596.33	0.11077	0.0833511	1.32896	0.183861	0.372172	Kirrel3
ENSMUSG00000031143	732.319	0.15234	0.114679	1.3284	0.184044	0.372385	Ccdc22
ENSMUSG00000095193	85.7311	0.268212	0.201907	1.32839	0.184048	0.372385	Gm20939
ENSMUSG00000050323	151.06	0.256347	0.192978	1.32838	0.184053	0.372385	Ndufaf6
ENSMUSG00000038375	76.3572	0.310295	0.23361	1.32826	0.184092	0.372406	Trp53inp2
ENSMUSG00000038831	76.6084	0.285434	0.214937	1.32799	0.184182	0.372529	Ralgps1
ENSMUSG00000040747	4.47666	0.222468	0.167657	1.32693	0.184533	0.373181	Cd53
ENSMUSG00000029634	2250.75	0.0915947	0.0690605	1.3263	0.184742	0.373494	Rnf6
ENSMUSG00000026779	1216.35	-0.175304	0.132177	-1.32628	0.184746	0.373494	Mastl
ENSMUSG00000046707	392.404	0.187582	0.141457	1.32607	0.184815	0.373574	Csnk2a2
ENSMUSG00000068547	3.44173	0.254988	0.192315	1.32588	0.184878	0.373643	Clca4a
ENSMUSG00000041911	217.511	-0.255619	0.19281	-1.32575	0.184921	0.373672	Dlx1
ENSMUSG00000022634	997.867	0.115109	0.0868471	1.32542	0.185033	0.373814	Yaf2
ENSMUSG00000031575	4353.12	0.0869722	0.0656694	1.3244	0.185372	0.374406	Ash2l
ENSMUSG00000039005	608.362	0.21878	0.165213	1.32423	0.185426	0.374457	Tlr4
ENSMUSG00000018565	1249.71	-0.148651	0.112301	-1.32368	0.185611	0.374726	Elp5
ENSMUSG00000001794	7321.22	-0.125428	0.0947586	-1.32366	0.185617	0.374726	Capns1
ENSMUSG00000025140	226.281	0.18819	0.14221	1.32332	0.185728	0.37489	Pycr1
ENSMUSG00000007033	85.0594	0.260222	0.196672	1.32313	0.185792	0.374937	Hspa1l
ENSMUSG00000058093	171.075	-0.250292	0.189174	-1.32308	0.185809	0.374937	Zfp729b
ENSMUSG00000021097	5.80597	-0.267663	0.202366	-1.32267	0.185946	0.375155	Clmn
ENSMUSG00000038214	783.946	0.128061	0.0968616	1.32211	0.186132	0.375416	Bend3
ENSMUSG00000015095	704.404	-0.180674	0.136656	-1.3221	0.186134	0.375416	Fbxw5
ENSMUSG00000094936	298.881	-0.202595	0.153259	-1.32191	0.186197	0.375483	Rbm4
ENSMUSG00000061778	643.002	0.195273	0.147744	1.3217	0.186268	0.375544	Mospd2
ENSMUSG00000025558	565.498	0.218517	0.165338	1.32164	0.186288	0.375544	Dock9
ENSMUSG00000027933	3060.22	-0.112678	0.0852611	-1.32156	0.186314	0.375544	Ints3
ENSMUSG00000036959	362.315	-0.215634	0.163181	-1.32144	0.186355	0.375567	Bcorl1
ENSMUSG00000026667	2493.35	0.135779	0.102763	1.32128	0.186407	0.375614	Uhmk1
ENSMUSG00000032604	761.615	0.217986	0.165025	1.32093	0.186526	0.37576	Qars
ENSMUSG00000020817	2295.97	0.148056	0.112088	1.32089	0.186538	0.37576	Rabep1
ENSMUSG00000047824	2789.3	0.137703	0.104274	1.32059	0.18664	0.375906	Pygo2
ENSMUSG00000018923	336.85	-0.165641	0.12547	-1.32016	0.18678	0.37613	Med11
ENSMUSG00000097333	204.358	-0.239071	0.181157	-1.31969	0.186939	0.376392	Zfp87
ENSMUSG00000071650	6102.63	-0.0659836	0.0500164	-1.31924	0.187089	0.376591	Ganab
ENSMUSG00000050565	2695.03	-0.112523	0.0853061	-1.31905	0.187151	0.376591	Tor1aip2
ENSMUSG00000041530	1859.56	-0.123302	0.0934783	-1.31904	0.187155	0.376591	Ago1
ENSMUSG00000035024	105.815	-0.313079	0.237389	-1.31885	0.187221	0.376664	Ncapd3
ENSMUSG00000001376	891.828	-0.199425	0.151297	-1.3181	0.18747	0.377106	Vps50
ENSMUSG00000022498	801.484	0.117341	0.089037	1.31789	0.187542	0.377193	Txndc11
ENSMUSG00000040621	245.379	-0.21825	0.165687	-1.31724	0.187757	0.377536	Gemin8
ENSMUSG00000039470	1132.58	-0.107326	0.0814802	-1.3172	0.187772	0.377536	Zdhhc2
ENSMUSG00000036599	330.515	-0.186078	0.141284	-1.31705	0.187822	0.377545	Chst12
ENSMUSG00000075081	13.2881	0.315711	0.239717	1.31701	0.187834	0.377545	Olfr1247
ENSMUSG00000063652	76.9222	-0.310129	0.235521	-1.31678	0.187914	0.377567	Slc22a21
ENSMUSG00000045098	910.134	-0.127392	0.0967471	-1.31676	0.18792	0.377567	Suv420h1
ENSMUSG00000078185	313.103	-0.196842	0.149496	-1.31671	0.187937	0.377567	Chml
ENSMUSG00000026999	993.663	0.136583	0.103747	1.3165	0.188008	0.377598	Nup35
ENSMUSG00000001021	95.5885	0.247486	0.188061	1.31599	0.188178	0.377786	S100a3
ENSMUSG00000069114	338.423	-0.235537	0.178986	-1.31596	0.188189	0.377786	Zbtb10
ENSMUSG00000039307	446.28	-0.163834	0.124571	-1.31518	0.188448	0.378248	Hexdc
ENSMUSG00000017686	1456.17	0.123431	0.0938671	1.31496	0.188523	0.378339	Rhot1
ENSMUSG00000032959	12013.4	-0.08678	0.0660332	-1.31419	0.188784	0.378802	Pebp1
ENSMUSG00000051735	3.52346	0.252318	0.192017	1.31404	0.188833	0.378826	Rinl
ENSMUSG00000020849	19325.8	0.151256	0.115113	1.31398	0.188854	0.378826	Ywhae
ENSMUSG00000025050	404.886	0.12689	0.0965761	1.31388	0.188886	0.378831	Pcgf6
ENSMUSG00000021770	1054.71	0.128894	0.0981297	1.31351	0.189013	0.379026	Samd8
ENSMUSG00000021257	13.6699	0.305611	0.232684	1.31341	0.189044	0.379029	Angel1
ENSMUSG00000032946	4.34161	0.225843	0.17197	1.31326	0.189094	0.379071	Rasgrp2
ENSMUSG00000002814	470.626	-0.139224	0.106071	-1.31255	0.189335	0.379496	Top3a
ENSMUSG00000059708	38.9948	0.315979	0.240787	1.31228	0.189427	0.379621	Akap17b
ENSMUSG00000028164	26.9266	-0.312961	0.238548	-1.31194	0.18954	0.379789	Manba
ENSMUSG00000028688	656.017	-0.129732	0.0989199	-1.31148	0.189695	0.379937	Toe1
ENSMUSG00000009207	903.834	0.149546	0.114037	1.31138	0.189728	0.379937	Lnp
ENSMUSG00000021711	1291.85	-0.136141	0.103816	-1.31137	0.189732	0.379937	Trappc13
ENSMUSG00000028328	5.23225	-0.253608	0.193419	-1.31118	0.189795	0.380004	Tmod1
ENSMUSG00000021583	378.451	-0.236742	0.180586	-1.31097	0.189868	0.380091	Erap1
ENSMUSG00000039599	355.061	-0.176927	0.135093	-1.30966	0.190309	0.380855	Fam149b
ENSMUSG00000035875	3.31586	0.239879	0.183198	1.3094	0.1904	0.380978	AI182371
ENSMUSG00000028300	374.691	0.168244	0.128528	1.309	0.190533	0.381185	3110043O21Rik
ENSMUSG00000022066	110.483	-0.230214	0.175907	-1.30873	0.190626	0.381312	Gm21685
ENSMUSG00000063785	1424.69	0.137199	0.10485	1.30852	0.190697	0.381349	Utp14a
ENSMUSG00000017679	753.066	0.130287	0.0995696	1.3085	0.190704	0.381349	Ttpal
ENSMUSG00000024826	1750.98	-0.179793	0.137466	-1.30791	0.190904	0.38161	Dpf2
ENSMUSG00000034614	31.589	-0.315068	0.240905	-1.30785	0.190923	0.38161	Pik3ip1
ENSMUSG00000078486	29.5141	-0.313628	0.239831	-1.3077	0.190974	0.381651	Perm1
ENSMUSG00000037355	120.984	-0.273764	0.209367	-1.30758	0.191017	0.381678	Uvssa
ENSMUSG00000002222	1436.58	-0.170903	0.130749	-1.3071	0.191177	0.38194	Rmnd5a
ENSMUSG00000021214	146.92	0.215116	0.164599	1.30691	0.191242	0.382009	Akr1c18
ENSMUSG00000026509	8283	-0.0807174	0.0617745	-1.30664	0.191333	0.38211	Capn2
ENSMUSG00000040466	679.414	0.209006	0.159963	1.30659	0.191352	0.38211	Blvrb
ENSMUSG00000041189	175.499	0.273403	0.20933	1.30608	0.191524	0.382395	Chrnb1
ENSMUSG00000033955	3884.74	0.169759	0.130035	1.30549	0.191726	0.38268	Tnks1bp1
ENSMUSG00000043282	3.26353	0.224661	0.172267	1.30414	0.192186	0.383538	Teddm1b
ENSMUSG00000032480	603.167	0.295203	0.226379	1.30402	0.192226	0.383558	Dhx30
ENSMUSG00000035069	640.374	-0.12846	0.098522	-1.30387	0.192276	0.3836	Oma1
ENSMUSG00000056459	300.084	0.162866	0.124956	1.30338	0.192443	0.383874	Zbtb25
ENSMUSG00000013736	1228.41	0.176317	0.135287	1.30328	0.192478	0.383883	Trnt1
ENSMUSG00000062591	4.83549	0.204876	0.157286	1.30257	0.192721	0.384308	Tubb4a
ENSMUSG00000021712	497.228	-0.201647	0.15485	-1.30221	0.192844	0.384452	Trim23
ENSMUSG00000031072	371.824	0.19208	0.147506	1.30219	0.192853	0.384452	Oraov1
ENSMUSG00000043090	401.486	-0.153187	0.117661	-1.30194	0.192937	0.384487	Zfp866
ENSMUSG00000047248	845.848	-0.181999	0.139796	-1.30188	0.192956	0.384487	C2cd3
ENSMUSG00000067365	583.053	0.165693	0.127273	1.30187	0.19296	0.384487	Tmem128
ENSMUSG00000022488	17.3828	-0.313176	0.240604	-1.30162	0.193045	0.384597	Nckap1l
ENSMUSG00000020793	5.13571	0.264067	0.202895	1.3015	0.193089	0.384624	Galr2
ENSMUSG00000039065	281.458	-0.159379	0.122484	-1.30122	0.193182	0.384668	Fam173b
ENSMUSG00000031357	1032.24	-0.184935	0.14214	-1.30107	0.193234	0.384668	Syap1
ENSMUSG00000049872	67.0428	-0.262272	0.201594	-1.30099	0.193262	0.384668	Fam26e
ENSMUSG00000034274	1097.68	0.0907403	0.0697472	1.30099	0.193262	0.384668	Thoc5
ENSMUSG00000027712	12669.2	0.102113	0.0784915	1.30095	0.193277	0.384668	Anxa5
ENSMUSG00000033530	793.008	0.114302	0.0878637	1.3009	0.193294	0.384668	Ttc7b
ENSMUSG00000028645	5465.97	-0.1255	0.0964774	-1.30082	0.19332	0.384668	Slc2a1
ENSMUSG00000035504	317.782	0.170282	0.13094	1.30046	0.193442	0.384853	Reep6
ENSMUSG00000014550	1000.85	0.12204	0.0938643	1.30018	0.19354	0.384988	Rbsn
ENSMUSG00000024561	267.441	0.159288	0.122555	1.29973	0.193693	0.385233	Mbd1
ENSMUSG00000012609	516.137	-0.153358	0.118002	-1.29962	0.19373	0.385244	Ttll5
ENSMUSG00000034105	216.569	0.164422	0.126523	1.29954	0.193758	0.385244	Tldc1
ENSMUSG00000021431	209.722	-0.194626	0.1498	-1.29924	0.193862	0.385391	Snrnp48
ENSMUSG00000074001	3.35944	-0.224579	0.17289	-1.29897	0.193954	0.385513	Klhl40
ENSMUSG00000074358	472.412	0.177904	0.137023	1.29835	0.194168	0.38588	Ccdc61
ENSMUSG00000074916	538.168	0.133707	0.102999	1.29814	0.194238	0.385959	Chst14
ENSMUSG00000048799	672.256	0.132841	0.102343	1.29799	0.194291	0.385976	Cep120
ENSMUSG00000029775	1719.07	-0.132651	0.102201	-1.29794	0.194306	0.385976	Klhdc10
ENSMUSG00000018740	35.9521	-0.311976	0.24043	-1.29757	0.194434	0.38611	Slc25a35
ENSMUSG00000066894	254.482	-0.237436	0.183022	-1.29731	0.194523	0.386228	Vsig10
ENSMUSG00000055805	8.01135	-0.182509	0.140694	-1.29721	0.194559	0.386231	Fmnl1
ENSMUSG00000026883	1675.39	-0.190546	0.146897	-1.29713	0.194585	0.386231	Dab2ip
ENSMUSG00000004085	1045.63	0.125341	0.0966472	1.29689	0.194669	0.386339	Zak
ENSMUSG00000059772	196.813	0.202631	0.156336	1.29613	0.194931	0.3868	Slx1b
ENSMUSG00000025413	770.316	0.244141	0.188504	1.29515	0.195268	0.387407	Ttc4
ENSMUSG00000034685	334.149	-0.250139	0.193183	-1.29483	0.195378	0.387509	Fam171a2
ENSMUSG00000027424	475.825	-0.138242	0.106765	-1.29483	0.195379	0.387509	Mgme1
ENSMUSG00000024873	36.64	-0.284876	0.220046	-1.29462	0.195451	0.387592	Cnih2
ENSMUSG00000000915	743.753	-0.24824	0.191786	-1.29436	0.195541	0.387651	Hip1r
ENSMUSG00000006678	2081.95	-0.177148	0.136945	-1.29357	0.195812	0.388129	Pola1
ENSMUSG00000068245	29.881	-0.301989	0.233493	-1.29335	0.19589	0.388222	Phf11d
ENSMUSG00000053950	1156.92	-0.0952419	0.0736668	-1.29287	0.196054	0.388489	Adnp2
ENSMUSG00000030016	1287.41	0.172616	0.133595	1.29208	0.19633	0.388975	Zfp638
ENSMUSG00000039693	509.651	-0.135598	0.105005	-1.29134	0.196584	0.389419	Msantd3
ENSMUSG00000018543	5.94431	0.276253	0.214053	1.29058	0.196848	0.389879	1700001P01Rik
ENSMUSG00000075486	261.46	0.214378	0.16612	1.2905	0.196877	0.389879	Commd6
ENSMUSG00000019578	1193.44	-0.12948	0.100347	-1.29033	0.196936	0.389937	Ubxn6
ENSMUSG00000003934	28.9856	0.296672	0.230011	1.28981	0.197116	0.390232	Efnb3
ENSMUSG00000025010	139.426	0.206768	0.160356	1.28942	0.19725	0.390394	Ccnj
ENSMUSG00000017299	974.475	-0.0966298	0.0749415	-1.2894	0.197258	0.390394	Dnttip1
ENSMUSG00000028420	111.855	0.263865	0.204659	1.28929	0.197296	0.39041	Tmem38b
ENSMUSG00000035476	367.964	-0.151671	0.117647	-1.2892	0.197327	0.39041	Tab3
ENSMUSG00000030256	691.611	0.12991	0.100788	1.28895	0.197415	0.390525	Bhlhe41
ENSMUSG00000066838	113.855	0.226272	0.175663	1.2881	0.197712	0.391052	Zfp772
ENSMUSG00000006611	21.8212	0.307343	0.238638	1.2879	0.19778	0.39107	Hfe
ENSMUSG00000070565	1058.84	-0.186626	0.144907	-1.2879	0.197782	0.39107	Rasal2
ENSMUSG00000094870	766.652	0.225982	0.175583	1.28704	0.198081	0.391541	Zfp131
ENSMUSG00000035236	559.277	0.205597	0.159777	1.28678	0.198172	0.391661	Scai
ENSMUSG00000019854	1968.81	-0.106794	0.0830089	-1.28654	0.198256	0.391767	Reps1
ENSMUSG00000025193	89.7731	-0.219019	0.170253	-1.28643	0.198292	0.391779	Cutc
ENSMUSG00000007721	1335.84	-0.149733	0.116404	-1.28632	0.198331	0.391794	Ccdc124
ENSMUSG00000060260	252.824	0.181757	0.14131	1.28624	0.198361	0.391794	Pwwp2b
ENSMUSG00000040451	709.833	0.126498	0.0983581	1.2861	0.19841	0.391831	Sgms1
ENSMUSG00000029861	134.932	0.219505	0.170818	1.28502	0.198785	0.392511	Fam131b
ENSMUSG00000019861	891.012	-0.157902	0.1229	-1.2848	0.198861	0.392602	Gopc
ENSMUSG00000037509	27.7521	0.308852	0.240442	1.28452	0.198961	0.392738	Arhgef4
ENSMUSG00000022544	600.04	0.158663	0.123555	1.28415	0.199088	0.392877	Eef2kmt
ENSMUSG00000022472	1956.23	0.162928	0.126877	1.28414	0.199092	0.392877	Desi1
ENSMUSG00000033405	66.847	0.25415	0.197991	1.28364	0.199267	0.393161	Nudt15
ENSMUSG00000015023	1747.58	0.0884062	0.0689001	1.28311	0.199455	0.393472	Ddx19a
ENSMUSG00000040044	1348.95	0.126698	0.0987717	1.28274	0.199584	0.393667	Orc3
ENSMUSG00000039405	30.0816	0.306173	0.238761	1.28234	0.199723	0.39388	Prss23
ENSMUSG00000035392	311.01	-0.181236	0.141388	-1.28183	0.199902	0.394172	Dennd1a
ENSMUSG00000022698	8987.47	0.137482	0.107314	1.28111	0.200154	0.394606	Naa50
ENSMUSG00000093904	5386.66	0.119758	0.0934855	1.28103	0.200183	0.394606	Tomm20
ENSMUSG00000011306	630.299	-0.111707	0.0872127	-1.28085	0.200246	0.394656	Sugp1
ENSMUSG00000021690	1251.09	-0.169488	0.132341	-1.28069	0.200302	0.394656	Jmy
ENSMUSG00000033701	1029.26	0.138563	0.108201	1.28061	0.200331	0.394656	Acbd6
ENSMUSG00000036026	1158.35	0.146146	0.11413	1.28052	0.200361	0.394656	Tmem63b
ENSMUSG00000029434	999.5	0.0950995	0.0742956	1.28002	0.200539	0.394946	Vps33a
ENSMUSG00000027784	1383.44	0.0892866	0.06976	1.27991	0.200577	0.394959	Ppm1l
ENSMUSG00000014547	354.409	-0.180485	0.141054	-1.27955	0.200704	0.395106	Wdfy2
ENSMUSG00000043230	5.71242	0.235309	0.183916	1.27944	0.200743	0.395106	Fam124b
ENSMUSG00000020962	848.628	-0.170379	0.133193	-1.27919	0.20083	0.395215	Gtf2a1
ENSMUSG00000029465	2224.16	-0.0998261	0.0780516	-1.27898	0.200906	0.395305	Arpc3
ENSMUSG00000026511	1337.07	-0.143763	0.112422	-1.27878	0.200975	0.395381	Srp9
ENSMUSG00000030881	1150.56	0.163926	0.128213	1.27854	0.201058	0.395483	Arfip2
ENSMUSG00000037373	1776.58	-0.20147	0.15761	-1.27828	0.20115	0.39553	Ctbp1
ENSMUSG00000022110	1313	0.149325	0.116824	1.2782	0.201178	0.39553	Sucla2
ENSMUSG00000030677	2580.43	-0.0801265	0.0626884	-1.27817	0.201189	0.39553	Kif22
ENSMUSG00000026058	15.4736	0.300612	0.235198	1.27813	0.201204	0.39553	Khdrbs2
ENSMUSG00000029629	880.72	-0.139936	0.109588	-1.27693	0.201625	0.396237	Phf14
ENSMUSG00000017132	206.835	0.226141	0.177275	1.27565	0.202079	0.397067	Cyth1
ENSMUSG00000006311	3.1988	0.119549	0.0937322	1.27544	0.202155	0.397156	Etv2
ENSMUSG00000026188	4.58051	0.264896	0.207717	1.27527	0.202214	0.397212	Tmem169
ENSMUSG00000045757	309.816	0.181653	0.142485	1.27489	0.202347	0.397412	Zfp764
ENSMUSG00000029131	2863.42	-0.104995	0.0823836	-1.27447	0.202498	0.397595	Dnajb6
ENSMUSG00000028465	7900.02	0.136178	0.106859	1.27437	0.202531	0.397595	Tln1
ENSMUSG00000020400	581.292	-0.158236	0.124174	-1.2743	0.202555	0.397595	Tnip1
ENSMUSG00000079165	27.4924	0.306161	0.240262	1.27428	0.202564	0.397595	Sap25
ENSMUSG00000052062	396.026	-0.194886	0.152983	-1.2739	0.202697	0.397797	Pard3b
ENSMUSG00000056755	6.22633	0.179819	0.141185	1.27364	0.202792	0.397922	Grm7
ENSMUSG00000078908	471.732	-0.131272	0.103113	-1.27308	0.202988	0.398247	Mon1b
ENSMUSG00000035898	988.799	0.169914	0.13348	1.27296	0.203032	0.398271	Uba6
ENSMUSG00000075470	3264.79	-0.126801	0.0996445	-1.27253	0.203184	0.398509	Alg10b
ENSMUSG00000061082	8.93582	0.294088	0.231165	1.2722	0.203303	0.398682	Plac1
ENSMUSG00000001948	15.351	-0.28482	0.223983	-1.27161	0.203511	0.399002	Spa17
ENSMUSG00000030680	27.9717	0.306595	0.241116	1.27156	0.203528	0.399002	Pagr1a
ENSMUSG00000062762	2160.06	0.114561	0.0901015	1.27146	0.203565	0.399013	Ei24
ENSMUSG00000049734	147.175	-0.23295	0.183288	-1.27095	0.203748	0.39925	Trex1
ENSMUSG00000027429	1307.92	-0.10035	0.0789647	-1.27082	0.203792	0.399276	Sec23b
ENSMUSG00000031214	51.4522	0.266291	0.209604	1.27045	0.203925	0.399475	Ophn1
ENSMUSG00000024097	4787.15	-0.103347	0.0813615	-1.27022	0.204006	0.399574	Srsf7
ENSMUSG00000023175	15700.7	0.0861277	0.0678117	1.2701	0.204049	0.399574	Bsg
ENSMUSG00000049164	173.727	-0.248885	0.195965	-1.27005	0.204068	0.399574	Zfp518a
ENSMUSG00000031073	3.63587	0.149508	0.117738	1.26983	0.204145	0.399663	Fgf15
ENSMUSG00000014959	2801.21	0.0872275	0.06872	1.26932	0.204328	0.399816	Gorasp2
ENSMUSG00000068606	7.13552	0.290897	0.229185	1.26927	0.204346	0.399816	Gm4841
ENSMUSG00000033327	4.41359	0.217906	0.171695	1.26915	0.204389	0.399816	Tnxb
ENSMUSG00000023277	639.377	0.137545	0.108377	1.26914	0.204391	0.399816	Twf2
ENSMUSG00000040940	3208.51	0.141552	0.111542	1.26905	0.204423	0.399816	Arhgef1
ENSMUSG00000024841	1315.06	0.130055	0.102485	1.26901	0.204437	0.399816	Eif1ad
ENSMUSG00000034820	1733.41	-0.108277	0.0853324	-1.26889	0.204482	0.399816	Cpsf7
ENSMUSG00000025982	7764.18	0.14001	0.110346	1.26883	0.204502	0.399816	Sf3b1
ENSMUSG00000027075	3.8992	0.17876	0.140895	1.26874	0.204534	0.399817	Slc43a1
ENSMUSG00000026035	515.581	0.164322	0.129544	1.26847	0.204631	0.399895	Ppil3
ENSMUSG00000025723	3.98581	0.225893	0.178086	1.26845	0.204636	0.399895	Nmb
ENSMUSG00000060935	1262.58	-0.206344	0.162697	-1.26827	0.2047	0.399912	Tmem263
ENSMUSG00000078816	20.9362	0.1978	0.155968	1.26821	0.204723	0.399912	Prkcg
ENSMUSG00000000791	13.8674	-0.282677	0.222902	-1.26817	0.204738	0.399912	Il12rb1
ENSMUSG00000020108	850.079	-0.161897	0.127765	-1.26714	0.205105	0.400544	Ddit4
ENSMUSG00000033852	67.344	0.3051	0.240796	1.26705	0.205139	0.400544	Gm28042
ENSMUSG00000024767	1876.4	-0.0963696	0.0760812	-1.26667	0.205274	0.400653	Otub1
ENSMUSG00000029720	218.213	-0.286735	0.226377	-1.26662	0.20529	0.400653	Gm20605
ENSMUSG00000024188	1679.48	0.0889383	0.070219	1.26659	0.205303	0.400653	Luc7l
ENSMUSG00000038695	502.565	0.222956	0.176106	1.26603	0.205501	0.400978	Josd2
ENSMUSG00000022779	783.907	-0.106916	0.0844712	-1.26571	0.205616	0.401116	Top3b
ENSMUSG00000061589	2499.95	0.166777	0.131781	1.26556	0.205671	0.401116	Dot1l
ENSMUSG00000075600	576.763	-0.16684	0.131835	-1.26552	0.205683	0.401116	Zc3h3
ENSMUSG00000026271	11.8089	-0.294927	0.233058	-1.26547	0.205705	0.401116	Gpr35
ENSMUSG00000055184	116.124	-0.231424	0.182904	-1.26528	0.20577	0.401116	Fam72a
ENSMUSG00000078881	42.2861	0.302827	0.239339	1.26526	0.205777	0.401116	Gm14434
ENSMUSG00000006464	122.584	-0.227473	0.179788	-1.26523	0.20579	0.401116	Bbs1
ENSMUSG00000032251	316.84	0.160116	0.126602	1.26472	0.205971	0.401409	Irak1bp1
ENSMUSG00000019256	1536.54	0.0952786	0.0753456	1.26455	0.206031	0.401465	Ahr
ENSMUSG00000033004	1016.84	0.138042	0.109209	1.26401	0.206226	0.401784	Mycbp2
ENSMUSG00000003402	2432.63	0.0817848	0.0647154	1.26376	0.206316	0.401899	Prkcsh
ENSMUSG00000013858	3784.84	-0.171692	0.135924	-1.26314	0.206537	0.402206	Tmem259
ENSMUSG00000022021	2392.2	-0.157544	0.124726	-1.26312	0.206546	0.402206	Diaph3
ENSMUSG00000024901	32.8099	-0.296329	0.234612	-1.26306	0.206568	0.402206	Peli3
ENSMUSG00000035517	622.316	0.203777	0.161391	1.26263	0.206722	0.402446	Tdrd7
ENSMUSG00000032555	7112.47	0.0856581	0.0678457	1.26254	0.206753	0.402446	Topbp1
ENSMUSG00000061259	3.76415	0.233655	0.185112	1.26223	0.206865	0.40254	Tmprss11d
ENSMUSG00000021893	1363.34	0.115434	0.0914741	1.26193	0.206975	0.402694	Capn7
ENSMUSG00000025626	1706.97	-0.151055	0.119715	-1.26179	0.207025	0.402731	Phf6
ENSMUSG00000025870	270.001	-0.180875	0.143373	-1.26157	0.207103	0.402822	Arl10
ENSMUSG00000044005	106.025	-0.260087	0.206254	-1.261	0.207309	0.403162	Gls2
ENSMUSG00000020886	1165.74	0.190405	0.151016	1.26082	0.207374	0.403227	Dlg4
ENSMUSG00000001053	291.87	-0.198782	0.157694	-1.26055	0.20747	0.403354	N4bp3
ENSMUSG00000028693	3499.98	0.0964441	0.0765157	1.26045	0.207508	0.403365	Nasp
ENSMUSG00000001521	1679.08	0.0976217	0.0774579	1.26032	0.207554	0.403395	Tulp3
ENSMUSG00000016757	5235.66	0.0911092	0.0722997	1.26016	0.207612	0.403446	Ttll12
ENSMUSG00000025330	7.14386	0.256136	0.20335	1.25959	0.207818	0.403765	Padi4
ENSMUSG00000036181	135.236	-0.211511	0.167929	-1.25953	0.207839	0.403765	Hist1h1c
ENSMUSG00000000149	3067	0.10254	0.0814224	1.25936	0.2079	0.403824	Gna12
ENSMUSG00000049624	307.534	-0.149344	0.118615	-1.25906	0.208009	0.403975	Slc17a5
ENSMUSG00000071645	874.206	0.121904	0.0968618	1.25854	0.208197	0.404126	Tut1
ENSMUSG00000057134	1922.35	-0.0910098	0.0723155	-1.25851	0.208208	0.404126	Ado
ENSMUSG00000020838	20.3774	-0.302913	0.240694	-1.2585	0.20821	0.404126	Slc6a4
ENSMUSG00000031832	259.428	0.213861	0.169934	1.2585	0.208213	0.404126	Taf1c
ENSMUSG00000044768	945.166	0.146261	0.116231	1.25837	0.208259	0.404154	D1Ertd622e
ENSMUSG00000000085	1294.7	-0.116337	0.092468	-1.25813	0.208344	0.404259	Scmh1
ENSMUSG00000024400	1776.2	0.139097	0.110574	1.25795	0.208409	0.404325	Wdr33
ENSMUSG00000037062	2346.85	-0.167502	0.133192	-1.2576	0.208536	0.40451	Sh3glb1
ENSMUSG00000034321	777.853	-0.126283	0.100437	-1.25734	0.208631	0.404634	Exosc1
ENSMUSG00000039841	442.021	0.158752	0.126297	1.25697	0.208764	0.404818	Zfp800
ENSMUSG00000032076	413.556	-0.137597	0.109473	-1.2569	0.208789	0.404818	Cadm1
ENSMUSG00000021838	1769.67	0.108023	0.0859761	1.25643	0.208961	0.405089	Samd4
ENSMUSG00000031730	492.693	0.219828	0.175017	1.25604	0.209102	0.405241	Dhodh
ENSMUSG00000040865	770.493	0.156308	0.124484	1.25564	0.209246	0.405371	Ino80d
ENSMUSG00000055493	5.55665	0.266501	0.21225	1.2556	0.209261	0.405371	Epm2a
ENSMUSG00000078765	537.882	-0.130874	0.104233	-1.25559	0.209263	0.405371	U2af1l4
ENSMUSG00000028514	4095.08	0.122992	0.0979646	1.25548	0.209305	0.405392	Usp24
ENSMUSG00000052837	649.61	0.185119	0.147491	1.25512	0.209435	0.405582	Junb
ENSMUSG00000022100	2911.83	0.117228	0.0934904	1.2539	0.209877	0.406376	Xpo7
ENSMUSG00000062944	195.555	-0.216036	0.172304	-1.25381	0.209912	0.406383	9130023H24Rik
ENSMUSG00000037965	1499.24	0.126814	0.101161	1.25358	0.209995	0.406471	Zc3h7a
ENSMUSG00000040729	31.7775	-0.288192	0.229908	-1.25351	0.21002	0.406471	Cep126
ENSMUSG00000037089	4.76145	0.239561	0.191148	1.25328	0.210104	0.406572	Slc35b2
ENSMUSG00000087385	53.0935	-0.260812	0.208141	-1.25306	0.210184	0.406665	AA415398
ENSMUSG00000020290	8858.2	0.158716	0.126682	1.25287	0.210254	0.406739	Xpo1
ENSMUSG00000023826	3.13457	0.180035	0.143708	1.25278	0.210285	0.406739	Park2
ENSMUSG00000040028	280.707	0.212251	0.169459	1.25253	0.210378	0.406838	Elavl1
ENSMUSG00000048807	1903.41	-0.120583	0.0962767	-1.25247	0.2104	0.406838	Slc35e4
ENSMUSG00000043165	3.39987	-0.202245	0.16151	-1.25222	0.210491	0.406953	Lor
ENSMUSG00000042363	283.439	-0.1712	0.136747	-1.25195	0.210587	0.407073	Lgalsl
ENSMUSG00000027995	5.73064	-0.250333	0.199966	-1.25187	0.210616	0.407073	Tlr2
ENSMUSG00000079260	279.028	0.190105	0.15192	1.25135	0.210808	0.407383	Tmppe
ENSMUSG00000032512	1728.28	-0.121122	0.0968552	-1.25055	0.2111	0.407845	Wdr48
ENSMUSG00000020491	39.3488	0.301418	0.241059	1.25039	0.211157	0.407873	2810021J22Rik
ENSMUSG00000019295	730.009	-0.142797	0.11423	-1.25008	0.211269	0.408	Tmem129
ENSMUSG00000026775	3340.33	0.165302	0.132238	1.25004	0.211286	0.408	Yme1l1
ENSMUSG00000048921	214.61	0.214618	0.171715	1.24985	0.211355	0.408072	Zfp689
ENSMUSG00000016946	1235.53	0.0991347	0.0793297	1.24965	0.211426	0.408148	Kctd5
ENSMUSG00000056486	1078.15	0.10986	0.0879197	1.24955	0.211463	0.40816	Chn1
ENSMUSG00000029405	4446.26	0.157478	0.126116	1.24867	0.211784	0.408718	G3bp2
ENSMUSG00000014503	174.011	-0.203625	0.163102	-1.24845	0.211867	0.408797	Pkd2l2
ENSMUSG00000020708	3075.04	0.0834838	0.0668733	1.24839	0.211889	0.408797	Psmc5
ENSMUSG00000048070	3.57504	0.168427	0.134989	1.24771	0.212137	0.409214	Pirt
ENSMUSG00000031731	2833.39	0.101369	0.0812508	1.24761	0.212174	0.409224	Ap1g1
ENSMUSG00000029617	1312.41	0.101938	0.0817156	1.24747	0.212226	0.409264	Ccz1
ENSMUSG00000034951	516.452	-0.134289	0.107674	-1.24719	0.21233	0.409402	Cog7
ENSMUSG00000025353	130.093	-0.276782	0.222024	-1.24663	0.212533	0.409733	Ormdl2
ENSMUSG00000002688	616.471	0.121785	0.0977043	1.24647	0.212593	0.409787	Prkd1
ENSMUSG00000062014	3328.94	0.166785	0.13382	1.24634	0.212638	0.409813	Gmfb
ENSMUSG00000026796	17065.8	-0.0836804	0.0671545	-1.24609	0.212732	0.409933	Fam129b
ENSMUSG00000033538	56.4032	0.279554	0.22437	1.24595	0.212782	0.409968	Casp4
ENSMUSG00000022370	1500.15	-0.1392	0.111739	-1.24576	0.212853	0.410042	Mrpl13
ENSMUSG00000026788	381.76	0.213671	0.171544	1.24558	0.212919	0.41011	Zbtb43
ENSMUSG00000037826	46.8274	0.280946	0.225673	1.24493	0.213159	0.410509	Ppm1k
ENSMUSG00000020876	390.374	-0.151792	0.121945	-1.24475	0.213223	0.410571	Snx11
ENSMUSG00000029127	167.398	-0.213877	0.171838	-1.24464	0.213263	0.410588	Zbtb49
ENSMUSG00000029621	1938.64	0.0973361	0.0782397	1.24408	0.213472	0.41078	Arpc1a
ENSMUSG00000053877	4149.97	0.126651	0.101806	1.24404	0.213484	0.41078	Srcap
ENSMUSG00000011256	565.142	-0.164384	0.132139	-1.24402	0.213491	0.41078	Adam19
ENSMUSG00000031505	358.146	-0.149086	0.120033	-1.24204	0.214221	0.412063	Carkd
ENSMUSG00000022571	1111.58	-0.150975	0.121585	-1.24173	0.214337	0.412224	Pycrl
ENSMUSG00000002496	1605.27	0.108978	0.0877751	1.24155	0.214401	0.412285	Tsc2
ENSMUSG00000039740	609.423	-0.153009	0.123272	-1.24123	0.21452	0.412453	Alg2
ENSMUSG00000038894	744.11	-0.15817	0.127439	-1.24114	0.214555	0.412456	Irs2
ENSMUSG00000054723	109.861	-0.202864	0.163469	-1.24099	0.214608	0.412456	Vmac
ENSMUSG00000055725	78.5256	0.243953	0.196583	1.24097	0.214618	0.412456	Paqr3
ENSMUSG00000040795	247.692	-0.240423	0.193819	-1.24045	0.214808	0.412738	Iqcc
ENSMUSG00000029591	655.678	0.206872	0.166782	1.24038	0.214836	0.412738	Ung
ENSMUSG00000011960	1681.1	-0.121723	0.0981389	-1.24031	0.214861	0.412738	Ccnt1
ENSMUSG00000064345	6693.62	-0.154041	0.124205	-1.24021	0.214897	0.412746	ND2
ENSMUSG00000021696	8.68879	-0.274513	0.221542	-1.2391	0.215309	0.413476	Elovl7
ENSMUSG00000057897	4.32847	0.235852	0.190431	1.23852	0.215525	0.413828	Camk2b
ENSMUSG00000074925	149.345	0.199823	0.16138	1.23822	0.215636	0.41396	Ptar1
ENSMUSG00000054612	318.75	0.155077	0.125248	1.23816	0.215658	0.41396	Mgmt
ENSMUSG00000035539	8.06202	0.272541	0.220165	1.23789	0.215756	0.414087	Ccdc180
ENSMUSG00000002771	137.303	-0.24666	0.199368	-1.23721	0.216009	0.414511	Grin2d
ENSMUSG00000025758	2280.61	-0.218132	0.176334	-1.23704	0.216073	0.414571	Plk4
ENSMUSG00000029027	115.255	0.270217	0.218474	1.23684	0.216147	0.414652	Dffb
ENSMUSG00000070604	5.76946	0.263768	0.213339	1.23638	0.216317	0.414855	Vsig10l
ENSMUSG00000035824	67.2022	-0.297402	0.240594	-1.23612	0.216415	0.414981	Tk2
ENSMUSG00000061455	606.851	0.117566	0.0951642	1.2354	0.216681	0.415428	Stx17
ENSMUSG00000102049	401.881	0.261392	0.211832	1.23396	0.217218	0.416329	Zbed6
ENSMUSG00000013539	70.5975	-0.235065	0.190508	-1.23388	0.217247	0.416329	Tango2
ENSMUSG00000098377	70.5975	-0.235065	0.190508	-1.23388	0.217247	0.416329	Tango2
ENSMUSG00000017478	2417	0.125463	0.101711	1.23353	0.217377	0.416515	Zc3h18
ENSMUSG00000032869	649.893	-0.127032	0.103055	-1.23266	0.217704	0.417017	Psmf1
ENSMUSG00000026335	8825.35	0.130219	0.105674	1.23227	0.217849	0.41718	Pam
ENSMUSG00000021248	3423.92	0.0658788	0.053462	1.23226	0.217854	0.41718	Tmed10
ENSMUSG00000027811	866.616	-0.108481	0.0880421	-1.23215	0.217893	0.417193	4930579G24Rik
ENSMUSG00000041716	260.65	-0.179526	0.145712	-1.23206	0.217926	0.417196	Gm20604
ENSMUSG00000039367	2962.79	0.0674743	0.0547853	1.23161	0.218093	0.417453	Sec24c
ENSMUSG00000026556	74.1174	-0.255356	0.207368	-1.23141	0.218168	0.417534	Vangl2
ENSMUSG00000051557	472.539	0.212533	0.172656	1.23096	0.218336	0.417769	Pusl1
ENSMUSG00000040824	3424.17	0.113285	0.0920335	1.23091	0.218356	0.417769	Snrpd2
ENSMUSG00000022003	1226.29	-0.0872274	0.070882	-1.2306	0.218472	0.41793	Slc25a30
ENSMUSG00000018415	1313.48	0.104713	0.0851201	1.23018	0.21863	0.418169	Gid4
ENSMUSG00000089704	1940.43	0.221665	0.180373	1.22893	0.219098	0.419003	Galnt2
ENSMUSG00000033542	14.7373	0.280817	0.22858	1.22853	0.219248	0.419161	Arhgef5
ENSMUSG00000040177	210.324	0.198206	0.161348	1.22844	0.219281	0.419161	2310057M21Rik
ENSMUSG00000027428	318.104	-0.159745	0.130039	-1.22843	0.219284	0.419161	Rbbp9
ENSMUSG00000028096	882.577	0.162068	0.131945	1.2283	0.219336	0.419161	Gpr89
ENSMUSG00000031644	407.97	-0.184622	0.15031	-1.22827	0.219344	0.419161	Nek1
ENSMUSG00000007833	564.663	-0.214049	0.174285	-1.22816	0.219388	0.419183	Aldh16a1
ENSMUSG00000039771	915.178	-0.126932	0.103437	-1.22714	0.21977	0.41985	Polr2j
ENSMUSG00000028278	3.46074	0.211512	0.1724	1.22687	0.219871	0.419873	Rragd
ENSMUSG00000024501	10371.7	0.108462	0.0884069	1.22685	0.219878	0.419873	Dpysl3
ENSMUSG00000026466	1501.44	-0.109085	0.0889149	-1.22685	0.219879	0.419873	Tor1aip1
ENSMUSG00000044813	860.836	0.178168	0.145245	1.22667	0.219945	0.419937	Shb
ENSMUSG00000056531	139.205	-0.265723	0.216786	-1.22574	0.220297	0.420484	Ccdc18
ENSMUSG00000029056	783.359	0.15427	0.125888	1.22546	0.220404	0.420606	Pank4
ENSMUSG00000031907	74.4956	0.294272	0.240219	1.22501	0.22057	0.420819	Zfp90
ENSMUSG00000072621	6.52097	-0.269345	0.219912	-1.22479	0.220656	0.420878	Slfn10-ps
ENSMUSG00000054874	2162.02	-0.15677	0.128041	-1.22437	0.220812	0.42108	Pcnx3
ENSMUSG00000034973	557.542	0.12646	0.103292	1.2243	0.220838	0.42108	Dopey1
ENSMUSG00000035310	1104.73	0.113815	0.09297	1.22421	0.220874	0.421086	Lin54
ENSMUSG00000034757	412.965	-0.158962	0.129929	-1.22345	0.22116	0.42157	Tmub2
ENSMUSG00000022774	1985.97	0.12703	0.103843	1.22329	0.22122	0.421621	Ncbp2
ENSMUSG00000025950	1653.19	0.170874	0.139696	1.22318	0.221261	0.421637	Idh1
ENSMUSG00000028571	29.8032	0.291976	0.238723	1.22307	0.221302	0.421652	Cyp2j13
ENSMUSG00000074994	1649.44	0.155274	0.127055	1.2221	0.221671	0.422231	Qser1
ENSMUSG00000042505	77.0123	0.260764	0.213449	1.22167	0.221834	0.422478	Sdhaf3
ENSMUSG00000030946	61.1766	-0.252996	0.207123	-1.22148	0.221906	0.422553	Lhpp
ENSMUSG00000053062	6.87462	0.280723	0.229906	1.22103	0.222073	0.422772	Jam2
ENSMUSG00000090066	3.42379	-0.196559	0.160983	-1.221	0.222087	0.422772	LOC102634333
ENSMUSG00000033454	1085.73	-0.142541	0.116753	-1.22088	0.222133	0.422798	Zbtb1
ENSMUSG00000024866	29.7252	-0.287764	0.236196	-1.21833	0.2231	0.424429	Acy3
ENSMUSG00000026843	2339.77	0.127759	0.104871	1.21825	0.22313	0.424429	Fubp3
ENSMUSG00000040552	6.6499	-0.255054	0.209373	-1.21818	0.223155	0.424429	C3ar1
ENSMUSG00000000088	2876.01	0.0844498	0.0693483	1.21776	0.223314	0.424668	Cox5a
ENSMUSG00000043872	769.791	0.123972	0.101872	1.21693	0.223629	0.425206	Zmym1
ENSMUSG00000025158	508.386	0.16361	0.134547	1.21601	0.223982	0.425814	Rfng
ENSMUSG00000060716	22.6506	0.291125	0.23961	1.215	0.224368	0.426421	Plekhh1
ENSMUSG00000004994	182.918	-0.2398	0.1975	-1.21418	0.224681	0.426868	Ccdc130
ENSMUSG00000031149	1227.91	-0.0919477	0.075732	-1.21412	0.224702	0.426868	Praf2
ENSMUSG00000034724	1313.55	0.152762	0.125867	1.21368	0.224869	0.427123	Cnot6l
ENSMUSG00000003184	336.919	0.219879	0.181228	1.21328	0.225025	0.427333	Irf3
ENSMUSG00000028873	2863.58	-0.104671	0.0862757	-1.21322	0.225046	0.427333	Cdca8
ENSMUSG00000027809	764.952	-0.106285	0.0876302	-1.21288	0.225175	0.427469	Etfdh
ENSMUSG00000039205	1356.97	-0.160359	0.132216	-1.21286	0.225184	0.427469	Ciz1
ENSMUSG00000046532	374.48	-0.200978	0.165727	-1.2127	0.225244	0.427519	Ar
ENSMUSG00000026785	329.541	0.272463	0.224706	1.21253	0.22531	0.427581	Pkn3
ENSMUSG00000038816	745.526	0.189752	0.156509	1.2124	0.225359	0.427612	Ctnnal1
ENSMUSG00000032998	1448.13	0.130853	0.107938	1.2123	0.225399	0.427623	Foxj3
ENSMUSG00000022122	11.2808	0.283116	0.233585	1.21205	0.225495	0.427742	Ednrb
ENSMUSG00000046111	1054.01	0.138456	0.114246	1.21191	0.225548	0.42778	Cep295
ENSMUSG00000033368	9.01396	0.278384	0.229833	1.21125	0.225801	0.428198	Trim69
ENSMUSG00000035228	4.03941	0.205005	0.169283	1.21102	0.225888	0.4283	Ccdc106
ENSMUSG00000028849	5157.36	-0.126956	0.104886	-1.21041	0.226121	0.428678	Map7d1
ENSMUSG00000023031	30.3873	-0.290683	0.240198	-1.21018	0.226209	0.428783	Cela1
ENSMUSG00000020064	1033.02	-0.150892	0.124763	-1.20944	0.226495	0.429262	Herc4
ENSMUSG00000052889	4.90796	0.244345	0.202082	1.20914	0.226609	0.429377	Prkcb
ENSMUSG00000014232	383.013	0.15465	0.127905	1.2091	0.226623	0.429377	Cluap1
ENSMUSG00000022205	2831.39	-0.158085	0.13079	-1.20869	0.226781	0.429613	Sub1
ENSMUSG00000025647	1456.18	-0.0864473	0.0715554	-1.20812	0.227002	0.429895	Shisa5
ENSMUSG00000034259	790.024	-0.158794	0.131442	-1.20809	0.227011	0.429895	Exosc4
ENSMUSG00000059119	1563.73	0.152789	0.126476	1.20804	0.22703	0.429895	Nap1l4
ENSMUSG00000025271	58.8033	0.244123	0.202119	1.20781	0.227119	0.429957	Pfkfb1
ENSMUSG00000059278	673.746	-0.117293	0.0971138	-1.20779	0.227129	0.429957	Naa38
ENSMUSG00000048938	3.56846	0.113043	0.093622	1.20744	0.227261	0.429984	Nr1h5
ENSMUSG00000020389	46.9621	-0.28128	0.232962	-1.20741	0.227276	0.429984	Cdkl3
ENSMUSG00000034042	1049.05	-0.0991623	0.0821287	-1.2074	0.227277	0.429984	Gpbp1l1
ENSMUSG00000021962	804.844	0.10799	0.0894681	1.20703	0.227422	0.430142	Dcp1a
ENSMUSG00000030763	507.201	0.153645	0.127294	1.20701	0.227428	0.430142	Lcmt1
ENSMUSG00000062234	1771.81	0.094624	0.0784204	1.20662	0.227577	0.430335	Gak
ENSMUSG00000026786	1320.01	0.108803	0.0901751	1.20657	0.227596	0.430335	Apbb1ip
ENSMUSG00000050148	2282.35	0.0868181	0.0719969	1.20586	0.227872	0.430729	Ubqln2
ENSMUSG00000033669	205.672	0.169606	0.140703	1.20542	0.228041	0.430985	Zfp7
ENSMUSG00000049295	404.253	-0.182713	0.151821	-1.20348	0.22879	0.432275	Zfp219
ENSMUSG00000024325	322.745	-0.154179	0.128125	-1.20334	0.228843	0.432311	Ring1
ENSMUSG00000050100	28.2426	-0.284639	0.23665	-1.20278	0.22906	0.432594	Hmx2
ENSMUSG00000041225	497.093	0.180889	0.15046	1.20224	0.229271	0.432928	Arhgap12
ENSMUSG00000018846	3898.83	-0.16665	0.13863	-1.20212	0.229317	0.432953	Pank3
ENSMUSG00000037652	1735.97	-0.102549	0.0853302	-1.20179	0.229445	0.43313	Phc3
ENSMUSG00000032245	297.281	-0.140116	0.116608	-1.2016	0.22952	0.433209	Cln6
ENSMUSG00000026753	360.187	0.234611	0.195281	1.20141	0.229594	0.433285	Ppp6c
ENSMUSG00000007036	668.879	-0.119114	0.0992038	-1.2007	0.229868	0.433676	Abhd16a
ENSMUSG00000027971	8.72511	0.283081	0.235778	1.20062	0.229897	0.433676	Ndst4
ENSMUSG00000039396	367.533	-0.28392	0.23648	-1.20061	0.229902	0.433676	Neil3
ENSMUSG00000045896	1520.83	0.11465	0.0955245	1.20022	0.230054	0.433785	Paip2b
ENSMUSG00000002732	73.1487	-0.238172	0.198443	-1.2002	0.230061	0.433785	Fkbp7
ENSMUSG00000018770	5991.45	0.10322	0.0860243	1.19989	0.230181	0.433948	Atp5g3
ENSMUSG00000020467	4584.4	0.145489	0.121275	1.19966	0.23027	0.43396	Efemp1
ENSMUSG00000033653	428.961	-0.143843	0.119907	-1.19962	0.230287	0.43396	Vps8
ENSMUSG00000020311	473.021	-0.186064	0.155107	-1.19958	0.230302	0.43396	Erlec1
ENSMUSG00000029623	4254.29	0.11149	0.0929503	1.19946	0.23035	0.43396	Pdap1
ENSMUSG00000095677	723.141	-0.146458	0.122105	-1.19944	0.230356	0.43396	Dynlt1f
ENSMUSG00000050248	907.782	0.117327	0.0978734	1.19876	0.230622	0.434398	Evc2
ENSMUSG00000022051	2883.76	0.131553	0.109749	1.19867	0.230658	0.434402	Bnip3l
ENSMUSG00000063659	953.495	-0.153107	0.127742	-1.19856	0.230699	0.434415	Zbtb18
ENSMUSG00000040139	95.1691	0.215575	0.179895	1.19834	0.230784	0.434475	9430038I01Rik
ENSMUSG00000030386	266.666	0.220801	0.184285	1.19815	0.230858	0.434475	Zfp606
ENSMUSG00000018849	749.111	-0.130847	0.109217	-1.19805	0.230899	0.434475	Wwc1
ENSMUSG00000037474	1678.84	-0.1279	0.106768	-1.19793	0.230944	0.434488	Dtl
ENSMUSG00000023935	5.3797	0.23208	0.193754	1.1978	0.230993	0.434488	Spats1
ENSMUSG00000035473	230.762	0.15726	0.131294	1.19777	0.231007	0.434488	Galm
ENSMUSG00000009687	1820.08	-0.160511	0.134033	-1.19755	0.231093	0.434587	Fxyd5
ENSMUSG00000040054	897.407	-0.178082	0.148727	-1.19738	0.231159	0.434647	Baz2a
ENSMUSG00000031155	91.6608	0.262889	0.219688	1.19665	0.231444	0.435107	Pim2
ENSMUSG00000063281	519.342	-0.148208	0.12386	-1.19658	0.231472	0.435107	Zfp35
ENSMUSG00000030079	2900.75	0.0850344	0.0710799	1.19632	0.231572	0.435232	Ruvbl1
ENSMUSG00000098022	55.4245	0.284788	0.238119	1.19599	0.2317	0.43541	Zfp82
ENSMUSG00000029524	97.2007	0.252354	0.211137	1.19522	0.232002	0.435888	Sirt4
ENSMUSG00000026879	233.445	-0.26769	0.223989	-1.19511	0.232046	0.435888	Gsn
ENSMUSG00000027575	1154.8	0.1079	0.0902867	1.19508	0.232056	0.435888	Arfgap1
ENSMUSG00000006019	1440.98	-0.128859	0.107879	-1.19448	0.232288	0.436261	Dhx34
ENSMUSG00000042784	4.91139	0.237096	0.198552	1.19413	0.232429	0.436439	Muc1
ENSMUSG00000040022	262.413	-0.156444	0.131018	-1.19407	0.232451	0.436439	Rab11fip2
ENSMUSG00000062198	153.738	0.189129	0.15841	1.19392	0.23251	0.436485	2700097O09Rik
ENSMUSG00000047222	4.88514	0.215429	0.180564	1.19309	0.232836	0.437033	Rnase2a
ENSMUSG00000033282	281.109	-0.170624	0.143109	-1.19227	0.233157	0.437559	Rpgrip1l
ENSMUSG00000022474	701.246	0.157344	0.131987	1.19212	0.233215	0.437559	Pmm1
ENSMUSG00000024286	3013.8	0.0982389	0.0824075	1.19211	0.233218	0.437559	Ccny
ENSMUSG00000022724	373.413	-0.141292	0.118548	-1.19186	0.233318	0.437609	Mina
ENSMUSG00000049470	4310.34	-0.193241	0.162142	-1.1918	0.233338	0.437609	Aff4
ENSMUSG00000026365	6.1689	-0.243555	0.204362	-1.19178	0.233346	0.437609	Cfh
ENSMUSG00000020719	22592.8	-0.130253	0.109343	-1.19123	0.233562	0.437886	Ddx5
ENSMUSG00000062098	1766.09	-0.124356	0.104472	-1.19032	0.23392	0.438493	Btbd3
ENSMUSG00000032018	1319.45	-0.150099	0.12613	-1.19003	0.234036	0.43856	Sc5d
ENSMUSG00000039199	29.1054	-0.130532	0.109689	-1.19001	0.234042	0.43856	Zdhhc1
ENSMUSG00000041488	120.495	0.228954	0.192403	1.18997	0.234058	0.43856	Stx3
ENSMUSG00000017210	1111.79	0.164542	0.138287	1.18986	0.234102	0.438569	Med24
ENSMUSG00000028159	182.989	-0.212466	0.178575	-1.18979	0.23413	0.438569	Dapp1
ENSMUSG00000032046	783.922	-0.104317	0.0876991	-1.18949	0.234248	0.438724	Abhd12
ENSMUSG00000039481	22.1955	0.285075	0.239835	1.18863	0.234587	0.439161	Nrtn
ENSMUSG00000031755	192.466	-0.223551	0.188079	-1.1886	0.234596	0.439161	Bbs2
ENSMUSG00000028062	797.426	-0.110307	0.092808	-1.18855	0.234617	0.439161	Lamtor2
ENSMUSG00000057265	23.162	0.284458	0.239356	1.18843	0.234665	0.439187	Bbof1
ENSMUSG00000019188	1968.14	-0.106114	0.0893121	-1.18813	0.234782	0.439342	H13
ENSMUSG00000037487	6947.46	0.114115	0.0960664	1.18787	0.234884	0.43947	Ubr5
ENSMUSG00000043687	18.5593	-0.285161	0.240093	-1.18771	0.234948	0.439526	1190005I06Rik
ENSMUSG00000006281	355.876	-0.199777	0.168274	-1.18721	0.235144	0.439794	Tep1
ENSMUSG00000026153	504.587	0.144195	0.12147	1.18708	0.235194	0.439794	Fam135a
ENSMUSG00000020359	281.916	0.169834	0.143089	1.18692	0.235261	0.439855	Phykpl
ENSMUSG00000021385	36.8992	0.0725463	0.0611295	1.18676	0.235321	0.439903	Ippk
ENSMUSG00000027339	11.517	-0.25821	0.217693	-1.18612	0.235575	0.440315	Rassf2
ENSMUSG00000024835	1450.62	-0.139966	0.118033	-1.18582	0.235694	0.440409	Coro1b
ENSMUSG00000097771	1450.62	-0.139966	0.118033	-1.18582	0.235694	0.440409	Coro1b
ENSMUSG00000033953	3986.14	0.132569	0.111827	1.18548	0.235827	0.440536	Ppp3r1
ENSMUSG00000017428	4135.75	0.0855224	0.0721468	1.18539	0.235862	0.440536	Psmd11
ENSMUSG00000021500	3194.32	-0.111941	0.0944345	-1.18539	0.235864	0.440536	Ddx46
ENSMUSG00000017781	5291.48	-0.0844199	0.0712311	-1.18516	0.235956	0.440643	Pitpna
ENSMUSG00000022407	2617.25	-0.104752	0.0884398	-1.18444	0.236238	0.441081	Adsl
ENSMUSG00000046062	4208.04	0.0802114	0.0677239	1.18439	0.236259	0.441081	Ppp1r15b
ENSMUSG00000040550	2371.31	0.145816	0.123134	1.1842	0.236333	0.441156	Otud6b
ENSMUSG00000102976	2213	0.137685	0.116285	1.18403	0.236401	0.441195	Zc3h11a
ENSMUSG00000029456	48.605	-0.245677	0.207502	-1.18398	0.236423	0.441195	Acad10
ENSMUSG00000024055	29.621	-0.284257	0.240182	-1.18351	0.236608	0.441413	Cyp4f13
ENSMUSG00000024601	1024.85	0.107923	0.0912389	1.18286	0.236865	0.441828	Isoc1
ENSMUSG00000078441	2064.11	-0.139826	0.118222	-1.18274	0.236914	0.441856	Scamp4
ENSMUSG00000036151	6.85239	0.241966	0.204734	1.18185	0.237264	0.442442	Tm6sf2
ENSMUSG00000070426	797.859	-0.130858	0.11073	-1.18177	0.237297	0.442442	Rnf121
ENSMUSG00000018707	5202.38	0.172959	0.146445	1.18105	0.237583	0.442911	Dync1h1
ENSMUSG00000008301	846.57	0.114178	0.0966927	1.18084	0.237668	0.443005	Phax
ENSMUSG00000026832	1610.33	0.102989	0.087244	1.18048	0.237811	0.443208	Cytip
ENSMUSG00000027843	17.1245	-0.275075	0.233141	-1.17987	0.238052	0.44355	Ptpn22
ENSMUSG00000001420	53.4787	-0.258429	0.219037	-1.17984	0.238064	0.44355	Tmem79
ENSMUSG00000028438	263.867	0.24463	0.207373	1.17966	0.238136	0.443568	Kif24
ENSMUSG00000040661	1378.95	0.151603	0.128516	1.17964	0.238142	0.443568	Rad54l2
ENSMUSG00000001739	3.41732	0.219433	0.186075	1.17927	0.238289	0.443778	Cldn15
ENSMUSG00000071451	183.148	-0.181648	0.154084	-1.17889	0.238441	0.443996	Psmg4
ENSMUSG00000026546	10.6085	0.27423	0.232648	1.17874	0.238504	0.444048	Cfap45
ENSMUSG00000074651	15.9785	-0.260502	0.221072	-1.17836	0.238654	0.444264	Mcidas
ENSMUSG00000026766	1814.72	0.0928544	0.0788431	1.17771	0.238912	0.444603	Mmadhc
ENSMUSG00000029723	1094.35	0.148784	0.126334	1.17771	0.238913	0.444603	Tsc22d4
ENSMUSG00000009418	1380.64	-0.216116	0.183516	-1.17764	0.23894	0.444603	Nav1
ENSMUSG00000022223	160.541	0.170417	0.144732	1.17747	0.239009	0.444668	Sdr39u1
ENSMUSG00000030512	1707.65	0.120662	0.1025	1.17719	0.23912	0.444811	Snrpa1
ENSMUSG00000078350	34.7164	0.283699	0.241058	1.17689	0.239238	0.444903	Smim1
ENSMUSG00000025821	625.367	0.110006	0.0934719	1.17689	0.239239	0.444903	Zfp282
ENSMUSG00000046949	518.035	-0.210246	0.178683	-1.17664	0.23934	0.445027	Nqo2
ENSMUSG00000059851	464.346	0.192609	0.163807	1.17582	0.239665	0.445567	Suv420h2
ENSMUSG00000035847	1618.54	-0.142008	0.120807	-1.17549	0.239797	0.445666	Ids
ENSMUSG00000036819	323.359	0.166589	0.141729	1.17541	0.239831	0.445666	Jmjd4
ENSMUSG00000044646	44.9994	0.251215	0.213737	1.17535	0.239856	0.445666	Zbtb7c
ENSMUSG00000028990	758.329	0.146729	0.124839	1.17534	0.239857	0.445666	Lzic
ENSMUSG00000027695	56.647	0.255024	0.217153	1.1744	0.240236	0.446306	Pld1
ENSMUSG00000021639	330.582	-0.151177	0.128742	-1.17426	0.240291	0.446343	Gtf2h2
ENSMUSG00000021608	664.749	0.197348	0.168153	1.17362	0.240547	0.44672	Lpcat1
ENSMUSG00000019853	5.77378	-0.183561	0.156411	-1.17358	0.240563	0.44672	Hebp2
ENSMUSG00000017485	3506.02	0.185702	0.158273	1.1733	0.240676	0.446866	Top2b
ENSMUSG00000039850	544.718	-0.179026	0.152602	-1.17316	0.240733	0.446908	Endov
ENSMUSG00000027634	1310.26	-0.0768261	0.0655088	-1.17276	0.240892	0.447137	Ndrg3
ENSMUSG00000029022	574.254	0.167927	0.143253	1.17224	0.241102	0.447398	Miip
ENSMUSG00000061984	6.83183	0.203369	0.173524	1.172	0.241199	0.447514	Olfr392
ENSMUSG00000027637	2155.85	0.078623	0.067091	1.17189	0.241243	0.447531	1110008F13Rik
ENSMUSG00000039294	637.902	0.117832	0.100587	1.17145	0.241419	0.447729	BC017643
ENSMUSG00000029684	1582.47	0.130647	0.111569	1.171	0.241597	0.447952	Wasl
ENSMUSG00000061306	2309.31	-0.100368	0.0857136	-1.17097	0.241609	0.447952	Slc38a10
ENSMUSG00000062168	4.05352	0.225065	0.192247	1.1707	0.241718	0.44809	Ppef1
ENSMUSG00000021518	1383.47	0.116527	0.0995666	1.17034	0.241865	0.448297	Ptdss1
ENSMUSG00000026889	921.534	0.132407	0.11315	1.17019	0.241924	0.448343	Rbm18
ENSMUSG00000039725	494.39	0.119278	0.101956	1.1699	0.242041	0.448494	Trp53rka
ENSMUSG00000033166	2331.09	0.128419	0.109823	1.16933	0.242272	0.448858	Dis3
ENSMUSG00000045594	690.218	0.096706	0.0827331	1.16889	0.242447	0.449119	Glb1
ENSMUSG00000073600	92.6155	-0.259577	0.222106	-1.16871	0.242522	0.449172	Prob1
ENSMUSG00000031309	2335.11	0.213265	0.182503	1.16856	0.242581	0.449172	Rps6ka3
ENSMUSG00000039810	400.509	-0.158887	0.135968	-1.16856	0.242581	0.449172	Zc3h10
ENSMUSG00000033307	16823.1	0.130877	0.112025	1.16828	0.242692	0.449314	Mif
ENSMUSG00000031546	942.141	-0.0906654	0.0776312	-1.1679	0.242848	0.449479	Gins4
ENSMUSG00000032565	7.41996	-0.216031	0.184985	-1.16783	0.242877	0.449479	Nudt16
ENSMUSG00000034731	14.6124	-0.280547	0.240235	-1.1678	0.242886	0.449479	Dgkh
ENSMUSG00000028483	359.342	-0.143207	0.122661	-1.1675	0.243007	0.449639	Snapc3
ENSMUSG00000031917	1372.89	0.134105	0.11493	1.16684	0.243276	0.450065	Nip7
ENSMUSG00000035629	956.697	0.133221	0.11418	1.16676	0.243308	0.450065	Rubcn
ENSMUSG00000005417	11459.2	0.0520822	0.0446482	1.1665	0.243412	0.450193	Mprip
ENSMUSG00000034252	2424.88	0.104872	0.0899299	1.16616	0.243551	0.450386	Senp6
ENSMUSG00000074529	16.8329	0.280579	0.24068	1.16578	0.243705	0.450572	C330013J21Rik
ENSMUSG00000032570	1981.12	0.0914702	0.0784657	1.16574	0.243721	0.450572	Atp2c1
ENSMUSG00000007379	150.36	0.207842	0.178325	1.16552	0.243809	0.450669	Dennd2c
ENSMUSG00000010290	659.982	-0.16034	0.13769	-1.1645	0.244222	0.451251	AI597479
ENSMUSG00000032740	1671.58	-0.173992	0.149417	-1.16447	0.244232	0.451251	Ccdc88a
ENSMUSG00000046753	97.5506	-0.255348	0.21929	-1.16443	0.24425	0.451251	Ccdc66
ENSMUSG00000060802	6706.19	-0.070743	0.0607552	-1.16439	0.244264	0.451251	B2m
ENSMUSG00000034453	1097.65	-0.0956101	0.0821283	-1.16416	0.244361	0.451308	Polr3b
ENSMUSG00000053253	792.111	0.144525	0.124147	1.16414	0.244365	0.451308	Ndfip2
ENSMUSG00000043822	496.691	0.161997	0.13922	1.16361	0.244582	0.451644	Adamtsl5
ENSMUSG00000032468	1013.13	0.133348	0.114617	1.16342	0.244658	0.451719	Armc8
ENSMUSG00000020974	842.817	-0.13956	0.119977	-1.16322	0.244739	0.451785	Pole2
ENSMUSG00000024414	723.437	-0.137801	0.118471	-1.16316	0.244764	0.451785	Mrpl27
ENSMUSG00000027667	796.827	-0.0910644	0.0783008	-1.16301	0.244827	0.451837	Zfp639
ENSMUSG00000022867	1393.02	-0.129419	0.111347	-1.16231	0.245109	0.452244	Usp25
ENSMUSG00000022811	1976.74	0.123233	0.106026	1.16229	0.245118	0.452244	Zfp148
ENSMUSG00000057093	44.7938	0.278563	0.239687	1.16219	0.245157	0.452252	C030039L03Rik
ENSMUSG00000045827	92.4638	-0.222647	0.191627	-1.16188	0.245284	0.452422	Serpinb9
ENSMUSG00000028191	1091.09	-0.099628	0.0857844	-1.16138	0.245489	0.452735	Bcl10
ENSMUSG00000040813	1350.56	-0.120479	0.103752	-1.16122	0.245551	0.452784	Tex264
ENSMUSG00000043020	3.94916	0.214143	0.184435	1.16107	0.245613	0.452833	Wdr63
ENSMUSG00000052525	35.7796	-0.265045	0.228428	-1.1603	0.245927	0.453282	Spdya
ENSMUSG00000039219	807.869	-0.164212	0.141547	-1.16012	0.246	0.453353	Arid4b
ENSMUSG00000040174	367.994	0.144457	0.124566	1.15968	0.246178	0.453616	Alkbh3
ENSMUSG00000027714	1378.41	0.115739	0.0998224	1.15944	0.246275	0.453729	Exosc9
ENSMUSG00000045482	1907.03	0.176491	0.15225	1.15922	0.246365	0.453831	Trrap
ENSMUSG00000006736	1190.51	0.0813417	0.0701803	1.15904	0.24644	0.453866	Tspan31
ENSMUSG00000056763	389.728	-0.216739	0.187005	-1.159	0.246455	0.453866	Cspp1
ENSMUSG00000070034	44.0631	0.279373	0.24108	1.15884	0.246521	0.453923	Sp110
ENSMUSG00000032066	3.29599	-0.184431	0.159172	-1.1587	0.24658	0.453967	Bco2
ENSMUSG00000029458	1199.12	-0.12374	0.106823	-1.15837	0.246715	0.45415	Brap
ENSMUSG00000041995	793.852	-0.153852	0.132842	-1.15816	0.246801	0.454243	Zbed3
ENSMUSG00000022247	2208.59	-0.161189	0.139242	-1.15761	0.247022	0.454585	Brix1
ENSMUSG00000041133	4786.86	-0.125114	0.108094	-1.15746	0.247084	0.454634	Smc1a
ENSMUSG00000030796	1380.9	0.119986	0.103683	1.15724	0.247176	0.454738	Tead2
ENSMUSG00000021972	592.84	0.141565	0.122343	1.15712	0.247224	0.454762	Hmbox1
ENSMUSG00000019878	433.385	-0.161733	0.139798	-1.1569	0.247311	0.454858	Hsf2
ENSMUSG00000044066	1012.48	-0.092325	0.0798211	-1.15665	0.247416	0.454956	Cep68
ENSMUSG00000040365	850.528	-0.165717	0.143279	-1.1566	0.247435	0.454956	Trim41
ENSMUSG00000025154	1262.07	0.0940824	0.0813518	1.15649	0.247482	0.454976	Arhgap19
ENSMUSG00000027475	879.775	-0.100585	0.086985	-1.15635	0.247538	0.455015	Kif3b
ENSMUSG00000026436	686.953	0.140753	0.121738	1.1562	0.247601	0.455065	Elk4
ENSMUSG00000028861	1067.94	0.130889	0.113219	1.15607	0.247654	0.455078	Mrps15
ENSMUSG00000063179	397.747	0.132048	0.114228	1.15601	0.247678	0.455078	Pstk
ENSMUSG00000002910	25.3824	-0.270043	0.233684	-1.15559	0.247849	0.45525	Arrdc2
ENSMUSG00000030527	827.917	0.154635	0.133817	1.15557	0.247859	0.45525	Crtc3
ENSMUSG00000034773	657.848	0.113166	0.0979402	1.15546	0.247903	0.45525	BC030867
ENSMUSG00000021809	37.9762	-0.265379	0.229681	-1.15542	0.247917	0.45525	Nudt13
ENSMUSG00000045282	8.18475	0.249038	0.215552	1.15535	0.247949	0.45525	Tmem86b
ENSMUSG00000002718	6168.47	0.124348	0.107641	1.15522	0.248001	0.455281	Cse1l
ENSMUSG00000041084	2726.02	0.112571	0.0975519	1.15396	0.248519	0.45614	Ostc
ENSMUSG00000041997	2018	-0.118119	0.102372	-1.15383	0.24857	0.45614	Tlk1
ENSMUSG00000027107	13.2766	0.276515	0.239653	1.15382	0.248575	0.45614	Chrna1
ENSMUSG00000037958	519.351	-0.156447	0.135633	-1.15346	0.248722	0.456345	Nsrp1
ENSMUSG00000050671	7.4494	-0.257883	0.223683	-1.15289	0.248955	0.456707	Ism2
ENSMUSG00000050912	2161.34	-0.130989	0.113677	-1.1523	0.2492	0.457091	Tmem123
ENSMUSG00000033075	2424.78	-0.124496	0.10812	-1.15145	0.249546	0.45766	Senp1
ENSMUSG00000023235	68.3067	0.24738	0.214859	1.15136	0.249585	0.457667	Ccl25
ENSMUSG00000031453	1709.49	0.116924	0.101599	1.15084	0.249796	0.457989	Rasa3
ENSMUSG00000020868	550.536	0.207563	0.180397	1.15059	0.249901	0.45805	Xylt2
ENSMUSG00000035530	11404.3	-0.14569	0.126631	-1.1505	0.249937	0.458052	Eif1
ENSMUSG00000062169	1803.61	-0.139728	0.121504	-1.14999	0.250148	0.458373	Cnih4
ENSMUSG00000022102	4.2256	0.197231	0.171561	1.14963	0.250297	0.458492	Dok2
ENSMUSG00000033740	4.22401	-0.185443	0.161314	-1.14958	0.250318	0.458492	St18
ENSMUSG00000019432	6950.86	0.079817	0.0694318	1.14957	0.250319	0.458492	Ddx39b
ENSMUSG00000040532	355.686	0.159682	0.13898	1.14896	0.250574	0.458891	Abhd11
ENSMUSG00000072704	2292.86	0.159993	0.139261	1.14887	0.250608	0.458891	Smim10l1
ENSMUSG00000064128	151.328	-0.181083	0.157632	-1.14877	0.250651	0.458904	Cenpj
ENSMUSG00000003166	2944.83	0.0784112	0.0682726	1.1485	0.250762	0.45904	Dgcr2
ENSMUSG00000036109	4.6096	-0.238354	0.207558	-1.14837	0.250814	0.459072	Mbnl3
ENSMUSG00000002055	2184.56	-0.141654	0.123421	-1.14773	0.25108	0.459428	Spag5
ENSMUSG00000025245	547.393	-0.132046	0.115081	-1.14741	0.251211	0.459471	Lztfl1
ENSMUSG00000025213	157.014	-0.24365	0.212347	-1.14741	0.251211	0.459471	Kazald1
ENSMUSG00000027132	1075.42	0.161627	0.140877	1.14729	0.251261	0.459497	Katnbl1
ENSMUSG00000001687	759.77	0.149788	0.130582	1.14708	0.251348	0.459591	Ubl3
ENSMUSG00000028820	11750.4	-0.0702095	0.061216	-1.14691	0.251417	0.459652	Sfpq
ENSMUSG00000022064	223.018	-0.190765	0.166424	-1.14626	0.251689	0.460084	Pibf1
ENSMUSG00000044147	4688.67	0.122849	0.107184	1.14616	0.251731	0.460091	Arf6
ENSMUSG00000063383	55.9039	-0.267915	0.233767	-1.14608	0.251764	0.460091	Zfp947
ENSMUSG00000043909	923.866	0.18631	0.162642	1.14552	0.251992	0.46039	Trp53bp1
ENSMUSG00000035914	1177.72	-0.0878208	0.0766654	-1.14551	0.251999	0.46039	Cd276
ENSMUSG00000042312	495.307	-0.114151	0.0996614	-1.14539	0.252047	0.460411	S100a13
ENSMUSG00000054003	6.59454	0.229934	0.200902	1.14451	0.252414	0.460951	Tdrd9
ENSMUSG00000078161	5.1161	0.239241	0.209078	1.14427	0.252512	0.461059	Erich3
ENSMUSG00000063382	85.2463	-0.275256	0.240576	-1.14415	0.25256	0.461059	Bcl9l
ENSMUSG00000029681	608.918	0.111861	0.0977718	1.1441	0.25258	0.461059	Bcl7b
ENSMUSG00000021408	1056.6	-0.101669	0.0888715	-1.144	0.252622	0.461071	Ripk1
ENSMUSG00000028059	2778.24	0.185472	0.16219	1.14355	0.252809	0.461346	Arhgef2
ENSMUSG00000038859	4.94893	0.195329	0.170833	1.14339	0.252876	0.46135	Baiap2l1
ENSMUSG00000026492	918.983	0.104124	0.0910669	1.14337	0.252883	0.46135	Tfb2m
ENSMUSG00000011877	2812.36	0.137085	0.119912	1.14322	0.252948	0.461387	Git1
ENSMUSG00000049600	527.455	0.187354	0.163893	1.14314	0.252978	0.461387	Zbtb45
ENSMUSG00000031965	4.49236	0.218434	0.191099	1.14304	0.253021	0.461387	Tbx20
ENSMUSG00000039018	260.951	0.158964	0.13908	1.14297	0.253052	0.461387	Mtg1
ENSMUSG00000000686	12.6366	-0.271174	0.23727	-1.14289	0.253082	0.461387	Abhd15
ENSMUSG00000027257	540.495	-0.172551	0.151033	-1.14247	0.25326	0.461586	Pacsin3
ENSMUSG00000025209	789.336	0.101273	0.0886449	1.14246	0.253265	0.461586	Peo1
ENSMUSG00000042305	2699.25	0.104201	0.091223	1.14227	0.253344	0.461588	Tmem183a
ENSMUSG00000025409	849.433	-0.205062	0.179533	-1.1422	0.253371	0.461588	Mbd6
ENSMUSG00000005481	4978.45	0.102351	0.0896176	1.14209	0.253417	0.461606	Ddx39
ENSMUSG00000022557	3598.1	0.123683	0.108307	1.14197	0.253466	0.461629	Bop1
ENSMUSG00000011382	12.8096	0.265517	0.232584	1.14159	0.253623	0.461764	Dhdh
ENSMUSG00000021905	873.559	0.167759	0.146959	1.14154	0.253647	0.461764	Dph3
ENSMUSG00000036775	146.105	0.17832	0.156253	1.14123	0.253775	0.461932	Decr2
ENSMUSG00000004789	4456.71	0.0816417	0.0715522	1.14101	0.253867	0.462032	Dlst
ENSMUSG00000031922	1155.36	0.128758	0.112887	1.14059	0.254041	0.462203	Cep57
ENSMUSG00000032399	48687.5	-0.0550471	0.0482647	-1.14052	0.254068	0.462203	Rpl4
ENSMUSG00000039478	235.264	0.195443	0.17144	1.14001	0.254283	0.462478	Micu3
ENSMUSG00000026817	2624.42	0.118497	0.103946	1.13999	0.254291	0.462478	Ak1
ENSMUSG00000074635	14.0624	-0.270251	0.237206	-1.13931	0.254575	0.462915	3110070M22Rik
ENSMUSG00000037997	177.237	-0.173595	0.152387	-1.13918	0.254629	0.462915	Parp11
ENSMUSG00000049184	72.7438	0.231281	0.203029	1.13915	0.254639	0.462915	Purg
ENSMUSG00000031783	1699.83	-0.101091	0.088764	-1.13888	0.254755	0.463061	Polr2c
ENSMUSG00000054999	26.0654	0.266296	0.233947	1.13828	0.255004	0.463448	Naaladl1
ENSMUSG00000021537	478.426	-0.150278	0.132089	-1.1377	0.255245	0.46382	Cetn3
ENSMUSG00000032594	1773.94	0.117522	0.103328	1.13737	0.255385	0.464009	Ip6k1
ENSMUSG00000022516	696.685	0.114177	0.100473	1.13639	0.255793	0.4645	Nudt16l1
ENSMUSG00000044068	140.605	-0.167661	0.14754	-1.13638	0.255799	0.4645	Zrsr1
ENSMUSG00000031381	627.196	0.118521	0.104367	1.13562	0.256116	0.465009	Piga
ENSMUSG00000056493	1550.3	-0.129351	0.113932	-1.13534	0.256234	0.465157	Foxk1
ENSMUSG00000032301	4543.05	-0.133288	0.117413	-1.1352	0.256291	0.465195	Psma4
ENSMUSG00000013878	282.885	-0.209132	0.184269	-1.13492	0.256407	0.465334	Rnf170
ENSMUSG00000031772	352.744	-0.239887	0.211389	-1.13481	0.256454	0.465334	Cntnap4
ENSMUSG00000031262	1103.75	-0.116512	0.102676	-1.13476	0.256476	0.465334	Cenpi
ENSMUSG00000026917	1956.46	0.119528	0.10536	1.13448	0.256595	0.465486	Wdr5
ENSMUSG00000016257	2000.26	0.0957819	0.0844447	1.13426	0.256688	0.465587	Slmo2
ENSMUSG00000026203	1290.94	-0.110541	0.0974666	-1.13414	0.256735	0.465607	Dnajb2
ENSMUSG00000021260	5.13857	-0.232292	0.204837	-1.13403	0.25678	0.465624	Hhipl1
ENSMUSG00000027570	3.97778	0.220306	0.194392	1.13331	0.257084	0.46611	Col9a3
ENSMUSG00000004263	4453.54	0.147269	0.129989	1.13294	0.257241	0.466224	Atn1
ENSMUSG00000027531	2271.78	-0.13995	0.123533	-1.1329	0.257256	0.466224	Impa1
ENSMUSG00000033256	309.196	-0.143759	0.126905	-1.13281	0.257295	0.466229	Shf
ENSMUSG00000046756	1557.92	0.113955	0.100622	1.13251	0.257421	0.466392	Mrps7
ENSMUSG00000035139	290.748	-0.169871	0.150013	-1.13238	0.257477	0.466428	Secisbp2
ENSMUSG00000027859	61.5704	-0.2718	0.240086	-1.1321	0.257594	0.466493	Ngf
ENSMUSG00000027589	469.557	-0.133803	0.118208	-1.13193	0.257665	0.466493	Pcmtd2
ENSMUSG00000043207	1826.53	0.131562	0.116233	1.13188	0.257687	0.466493	Zmpste24
ENSMUSG00000032870	449.358	0.164613	0.145435	1.13187	0.257689	0.466493	Smap2
ENSMUSG00000051747	5.24197	0.229658	0.202904	1.13186	0.257694	0.466493	Ttn
ENSMUSG00000058833	1047.39	-0.139787	0.123537	-1.13155	0.257825	0.466665	2810428I15Rik
ENSMUSG00000031847	37.9868	0.249867	0.22106	1.13031	0.258344	0.467406	1700030J22Rik
ENSMUSG00000037542	15.358	0.262521	0.232288	1.13015	0.258413	0.467466	Aldh8a1
ENSMUSG00000020785	346.412	-0.155427	0.137549	-1.12998	0.258487	0.467473	Camkk1
ENSMUSG00000005823	601.862	-0.121768	0.107778	-1.1298	0.258561	0.467473	Gpr108
ENSMUSG00000016493	24.1436	0.268365	0.23754	1.12976	0.258576	0.467473	Cd46
ENSMUSG00000034681	3498.61	-0.0823787	0.0729176	-1.12975	0.258581	0.467473	Rnps1
ENSMUSG00000024958	244.377	-0.19329	0.171097	-1.12971	0.258598	0.467473	Gpr137
ENSMUSG00000021589	2275.48	0.0800254	0.0708522	1.12947	0.258699	0.46759	Rhobtb3
ENSMUSG00000071172	10497.7	-0.154439	0.136751	-1.12935	0.258752	0.467619	Srsf3
ENSMUSG00000021671	487.513	-0.133781	0.118468	-1.12926	0.258788	0.467619	Poc5
ENSMUSG00000090236	8.42614	0.235409	0.208493	1.1291	0.258855	0.467674	Car15
ENSMUSG00000021774	1819.63	0.121836	0.107963	1.12849	0.259112	0.468073	Ube2e1
ENSMUSG00000028158	86.3549	0.225016	0.199451	1.12817	0.259247	0.468251	Mttp
ENSMUSG00000061461	142.113	-0.19737	0.174981	-1.12795	0.25934	0.46834	Smim20
ENSMUSG00000030990	551.296	0.106057	0.0940321	1.12788	0.259369	0.46834	Pgap2
ENSMUSG00000029098	137.288	-0.231149	0.205125	-1.12686	0.2598	0.469052	Acox3
ENSMUSG00000079737	12.6654	-0.152558	0.135406	-1.12667	0.25988	0.469132	3110001I22Rik
ENSMUSG00000074497	9.67275	0.25962	0.230481	1.12643	0.259986	0.469256	A430078G23Rik
ENSMUSG00000028917	787.869	-0.185421	0.164625	-1.12633	0.260027	0.469266	Plekhm2
ENSMUSG00000033697	741.527	0.123666	0.109812	1.12616	0.260099	0.46927	Arhgap39
ENSMUSG00000033938	795.655	-0.136567	0.121269	-1.12615	0.260102	0.46927	Ndufb7
ENSMUSG00000090877	2293.44	0.130399	0.115822	1.12586	0.260225	0.469426	Hspa1b
ENSMUSG00000032239	659.49	0.103446	0.0919026	1.1256	0.260333	0.469492	Rp9
ENSMUSG00000032527	536.451	-0.121303	0.107776	-1.12551	0.260371	0.469492	Pccb
ENSMUSG00000036411	29.7929	-0.269975	0.239903	-1.12535	0.26044	0.469535	9530077C05Rik
ENSMUSG00000031134	1088.63	0.110574	0.0982642	1.12528	0.260472	0.469535	Rbmx
ENSMUSG00000024947	1078.05	-0.134154	0.119244	-1.12504	0.260573	0.469535	Men1
ENSMUSG00000020936	3043.03	-0.0984988	0.0875522	-1.12503	0.260577	0.469535	Nmt1
ENSMUSG00000040253	3.19313	0.206362	0.183429	1.12503	0.260577	0.469535	Gbp7
ENSMUSG00000061689	1046.24	0.210714	0.187402	1.1244	0.260844	0.469885	Dlgap4
ENSMUSG00000036764	27.775	0.262796	0.233904	1.12352	0.261216	0.470488	Dnajc12
ENSMUSG00000022761	1855.79	0.139763	0.124421	1.12331	0.261308	0.470588	Lztr1
ENSMUSG00000066613	271.009	0.187208	0.166783	1.12246	0.261666	0.471101	Zfp932
ENSMUSG00000059834	460.495	-0.173158	0.15447	-1.12098	0.262296	0.472169	Sclt1
ENSMUSG00000056737	6978.39	-0.0967675	0.086345	-1.12071	0.262412	0.472312	Capg
ENSMUSG00000024817	2942.59	-0.123967	0.110659	-1.12026	0.262602	0.472526	Uhrf2
ENSMUSG00000022179	152.499	-0.167429	0.149456	-1.12026	0.262604	0.472526	4931414P19Rik
ENSMUSG00000031796	462.442	-0.137515	0.122821	-1.11964	0.262867	0.472933	Cfap20
ENSMUSG00000081534	3214.81	-0.0948287	0.0847131	-1.11941	0.262965	0.473044	Slc48a1
ENSMUSG00000058396	7.25108	-0.250225	0.223672	-1.11871	0.263262	0.473469	Gpr182
ENSMUSG00000029363	1899.93	0.106877	0.0955381	1.11868	0.263275	0.473469	Rfc5
ENSMUSG00000013155	374.167	-0.158416	0.141653	-1.11834	0.263423	0.473668	Enkd1
ENSMUSG00000024165	4152.98	-0.0649175	0.0581115	-1.11712	0.263943	0.474525	Hn1l
ENSMUSG00000026276	9126.65	0.111427	0.0997508	1.11705	0.263973	0.474525	37500
ENSMUSG00000030056	1019.25	0.0999794	0.0895188	1.11685	0.264057	0.47461	Isy1
ENSMUSG00000064120	270.872	-0.196087	0.175593	-1.11671	0.264118	0.474654	Mocs1
ENSMUSG00000031442	14.8461	-0.232901	0.208628	-1.11634	0.264276	0.474758	Mcf2l
ENSMUSG00000053194	3.67037	-0.215742	0.193261	-1.11632	0.264284	0.474758	Cib4
ENSMUSG00000032114	38.5199	0.122447	0.109688	1.11632	0.264287	0.474758	Slc37a4
ENSMUSG00000024425	1699.43	-0.0845477	0.075744	-1.11623	0.264324	0.474759	Ndfip1
ENSMUSG00000034171	22.4537	-0.268954	0.24103	-1.11585	0.264484	0.47498	Faah
ENSMUSG00000019132	5067.15	-0.115534	0.103547	-1.11576	0.264524	0.474985	BC005537
ENSMUSG00000007029	7573.69	0.127897	0.114649	1.11555	0.264615	0.475083	Vars
ENSMUSG00000042694	789.151	-0.124401	0.111535	-1.11536	0.264697	0.475164	Obfc1
ENSMUSG00000028795	22.4385	0.256571	0.230054	1.11527	0.264736	0.475167	Ccdc28b
ENSMUSG00000042729	1020.44	0.160406	0.143925	1.11451	0.265058	0.47568	Wdr74
ENSMUSG00000004565	159.377	0.26799	0.240479	1.1144	0.265106	0.475699	Pnpla6
ENSMUSG00000057969	672.129	0.124115	0.111384	1.11429	0.265153	0.475717	Sema3b
ENSMUSG00000096199	261.538	-0.168532	0.151265	-1.11415	0.265215	0.475762	Ptrhd1
ENSMUSG00000020220	628.696	-0.18798	0.168801	-1.11362	0.265443	0.476104	Vps13d
ENSMUSG00000017697	65.7569	0.243364	0.218552	1.11353	0.265481	0.476106	Ada
ENSMUSG00000085998	12.7907	-0.265323	0.238351	-1.11316	0.265641	0.476326	AW822252
ENSMUSG00000059263	2964.13	0.172733	0.155205	1.11294	0.265735	0.476429	Usp47
ENSMUSG00000045690	236.868	0.219338	0.197145	1.11257	0.265893	0.476646	Wdr89
ENSMUSG00000059436	1639.22	0.0719875	0.0647137	1.1124	0.265967	0.476711	Max
ENSMUSG00000030435	6135.06	0.0955291	0.0859113	1.11195	0.266159	0.476991	U2af2
ENSMUSG00000028081	33044.7	0.103313	0.0929554	1.11143	0.266383	0.477324	Rps3a1
ENSMUSG00000026197	361.426	-0.146312	0.131653	-1.11135	0.266419	0.477324	Zfand2b
ENSMUSG00000041231	641.889	0.148292	0.133454	1.11119	0.266488	0.47738	Ublcp1
ENSMUSG00000030284	16.3586	0.264749	0.238405	1.1105	0.266783	0.477778	Creld1
ENSMUSG00000041417	849.273	-0.122804	0.110584	-1.1105	0.266784	0.477778	Pik3r1
ENSMUSG00000023020	862.666	-0.12672	0.11412	-1.11041	0.266821	0.477778	Cox14
ENSMUSG00000002831	8.24648	-0.248659	0.223989	-1.11014	0.266939	0.477923	Plin4
ENSMUSG00000036620	4301.44	0.125128	0.112725	1.11002	0.266989	0.477938	Mgat4b
ENSMUSG00000074384	4.76629	0.233402	0.210295	1.10988	0.267051	0.477938	AI429214
ENSMUSG00000055067	168.89	-0.163186	0.147033	-1.10986	0.267059	0.477938	Smyd3
ENSMUSG00000050234	8.50046	-0.250718	0.225986	-1.10944	0.267241	0.478197	Gja4
ENSMUSG00000056919	353.283	0.240892	0.217191	1.10913	0.267375	0.478371	Cep162
ENSMUSG00000034560	2403.97	0.137936	0.124384	1.10895	0.267454	0.478445	A230046K03Rik
ENSMUSG00000023353	1184.77	0.217293	0.195987	1.10871	0.267554	0.478558	Agap3
ENSMUSG00000029501	534.055	-0.13755	0.124107	-1.10832	0.267723	0.478793	Ankle2
ENSMUSG00000031792	657.485	0.165752	0.149604	1.10793	0.267891	0.479002	Usb1
ENSMUSG00000024384	966.722	-0.155064	0.139966	-1.10787	0.267919	0.479002	Iws1
ENSMUSG00000000253	29.1647	-0.264335	0.238621	-1.10776	0.267967	0.479002	Gmpr
ENSMUSG00000028573	254.232	0.197156	0.177986	1.10771	0.267988	0.479002	Fggy
ENSMUSG00000033102	98.4146	-0.222498	0.201052	-1.10667	0.268438	0.479627	Cdc14b
ENSMUSG00000040102	1037.53	-0.129458	0.116983	-1.10664	0.26845	0.479627	Klhl42
ENSMUSG00000026107	289.615	0.187435	0.169404	1.10644	0.268537	0.479716	Nabp1
ENSMUSG00000066979	3748.06	-0.0855436	0.0773253	-1.10628	0.268604	0.47977	Bub3
ENSMUSG00000060733	2724.45	-0.0714752	0.0646387	-1.10576	0.268828	0.480104	Ipmk
ENSMUSG00000029404	861.826	-0.125798	0.113801	-1.10542	0.268976	0.480302	Arl6ip4
ENSMUSG00000032562	11856.4	-0.0828052	0.0749437	-1.1049	0.269204	0.480641	Gnai2
ENSMUSG00000024472	1479.28	-0.141988	0.128557	-1.10448	0.269386	0.480899	Dcp2
ENSMUSG00000074165	320.308	0.170907	0.154775	1.10423	0.269495	0.481022	Zfp788
ENSMUSG00000035478	6127.88	-0.10625	0.096228	-1.10415	0.269529	0.481022	Mbd3
ENSMUSG00000026259	2194.97	0.113009	0.102406	1.10354	0.269793	0.481385	Ngef
ENSMUSG00000000869	16.0076	-0.26582	0.240887	-1.10351	0.269808	0.481385	Il4
ENSMUSG00000035851	1994.26	-0.109773	0.0995031	-1.10322	0.269934	0.481544	Ythdc1
ENSMUSG00000020538	4697.27	-0.125306	0.113605	-1.103	0.270027	0.481644	Srebf1
ENSMUSG00000059334	7.28188	0.22302	0.202211	1.10291	0.270067	0.481648	Zfp36l3
ENSMUSG00000034793	703.54	-0.135733	0.1231	-1.10262	0.270191	0.481798	G6pc3
ENSMUSG00000024248	2142.14	-0.107433	0.0974425	-1.10253	0.270233	0.481798	Cox7a2l
ENSMUSG00000020607	8.92148	0.227576	0.206448	1.10234	0.270315	0.481798	Fam84a
ENSMUSG00000040128	620.563	-0.141953	0.128778	-1.10231	0.270327	0.481798	Pnrc1
ENSMUSG00000074364	8897.35	-0.0833773	0.0756404	-1.10228	0.270338	0.481798	Ehd2
ENSMUSG00000036834	9.01791	-0.231452	0.209996	-1.10217	0.270388	0.48182	Plch1
ENSMUSG00000079429	223.472	-0.221015	0.200602	-1.10176	0.270567	0.481986	Mroh2a
ENSMUSG00000061046	94.0115	0.212952	0.193286	1.10174	0.270573	0.481986	Haghl
ENSMUSG00000020048	37793.8	0.119779	0.108722	1.1017	0.270593	0.481986	Hsp90b1
ENSMUSG00000053929	1892	-0.10174	0.0923798	-1.10132	0.270756	0.482191	Cyhr1
ENSMUSG00000038520	618.877	0.160306	0.145566	1.10126	0.270783	0.482191	Tbc1d17
ENSMUSG00000061650	559.495	-0.153931	0.13981	-1.101	0.270896	0.482276	Med9
ENSMUSG00000024073	2442.13	0.112056	0.101778	1.10098	0.270906	0.482276	Birc6
ENSMUSG00000050860	61.3568	0.224422	0.203879	1.10076	0.271	0.482377	Phospho1
ENSMUSG00000033961	178.701	0.173134	0.157343	1.10037	0.271173	0.482617	Zfp446
ENSMUSG00000020778	410.44	-0.151661	0.13795	-1.09939	0.271599	0.483243	Ten1
ENSMUSG00000032733	451.275	-0.13587	0.123605	-1.09922	0.271671	0.483274	Snx33
ENSMUSG00000026471	49.2489	-0.248967	0.226503	-1.09918	0.271691	0.483274	Mr1
ENSMUSG00000035085	15.5109	-0.261848	0.238244	-1.09908	0.271735	0.483285	1700020L24Rik
ENSMUSG00000030432	8809.72	0.116531	0.10606	1.09873	0.271886	0.483487	Rpl28
ENSMUSG00000050555	448.419	-0.166145	0.151257	-1.09843	0.272017	0.48361	Hyls1
ENSMUSG00000026219	4915.93	0.10617	0.0966592	1.0984	0.272031	0.48361	Trip12
ENSMUSG00000029178	1418.75	-0.14424	0.131345	-1.09818	0.272127	0.483715	Klf3
ENSMUSG00000034613	12.7522	-0.248676	0.226621	-1.09732	0.272501	0.484312	Ppm1h
ENSMUSG00000033594	26.899	-0.255746	0.233113	-1.09709	0.272601	0.484423	Spata2l
ENSMUSG00000058440	1240.52	0.086263	0.0786424	1.0969	0.272685	0.484505	Nrf1
ENSMUSG00000062619	272.293	0.174376	0.158997	1.09673	0.272761	0.484507	2310039H08Rik
ENSMUSG00000024026	4053.77	0.108106	0.0985859	1.09656	0.272833	0.484568	Glo1
ENSMUSG00000028066	1542.37	-0.107375	0.097936	-1.09638	0.272912	0.484594	Pmf1
ENSMUSG00000015766	11322	0.106438	0.0970972	1.0962	0.27299	0.484601	Eps8
ENSMUSG00000046861	539.976	0.157244	0.143457	1.09611	0.273031	0.484601	Hectd3
ENSMUSG00000022336	7627.02	-0.129407	0.118065	-1.09606	0.273053	0.484601	Eif3e
ENSMUSG00000022858	6164.16	-0.0943604	0.0860949	-1.096	0.273077	0.484601	Tra2b
ENSMUSG00000045598	711.647	0.117698	0.107487	1.095	0.273516	0.485235	Zfp553
ENSMUSG00000041390	897.301	-0.103943	0.0949304	-1.09493	0.273545	0.485235	Mdfic
ENSMUSG00000018239	345.205	0.126991	0.11599	1.09484	0.273585	0.485235	Zcchc10
ENSMUSG00000025728	1151.47	0.121864	0.111408	1.09385	0.274019	0.48587	Pigq
ENSMUSG00000021453	368.388	0.197787	0.180831	1.09377	0.274057	0.485871	Gadd45g
ENSMUSG00000020776	1960.92	-0.114081	0.104325	-1.09352	0.274165	0.485961	Fbf1
ENSMUSG00000036606	9253.45	-0.0926382	0.0847439	-1.09315	0.274326	0.486031	Plxnb2
ENSMUSG00000058267	983.77	-0.099062	0.0906213	-1.09314	0.274331	0.486031	Mrps14
ENSMUSG00000031858	504.049	-0.103492	0.0946751	-1.09313	0.274336	0.486031	Mau2
ENSMUSG00000019210	1439.13	0.0845475	0.0773568	1.09295	0.274414	0.486102	Atp6v1e1
ENSMUSG00000078768	75.3382	0.247081	0.226133	1.09264	0.274554	0.486284	Zfp566
ENSMUSG00000038418	1142.74	0.134808	0.123438	1.09211	0.274783	0.486623	Egr1
ENSMUSG00000052942	10.0024	-0.256838	0.235258	-1.09173	0.274952	0.486855	Glis3
ENSMUSG00000028433	3510.47	-0.158472	0.145192	-1.09147	0.275068	0.486948	Ubap2
ENSMUSG00000029502	1527.48	-0.0810569	0.0742662	-1.09144	0.27508	0.486948	Golga3
ENSMUSG00000016487	4232.85	-0.142335	0.130431	-1.09126	0.275158	0.486986	Ppfibp1
ENSMUSG00000022679	55.6066	0.228902	0.209776	1.09118	0.275196	0.486986	Mpv17l
ENSMUSG00000044966	89.9155	-0.201821	0.184965	-1.09113	0.275215	0.486986	Fbxo48
ENSMUSG00000038705	768.647	0.12009	0.110155	1.09019	0.275632	0.487656	Gmeb2
ENSMUSG00000043639	324.256	-0.192486	0.17659	-1.09002	0.275706	0.487721	Rbm20
ENSMUSG00000027363	1947.22	-0.1119	0.102669	-1.08991	0.275754	0.487738	Usp8
ENSMUSG00000032116	4846.87	-0.140413	0.128915	-1.08919	0.276071	0.488172	Stt3a
ENSMUSG00000054951	64.7249	0.229994	0.211163	1.08918	0.276075	0.488172	9130008F23Rik
ENSMUSG00000030330	475.784	-0.148036	0.135965	-1.08878	0.276251	0.488417	Ing4
ENSMUSG00000030780	829.11	0.142947	0.131457	1.0874	0.27686	0.489359	BC017158
ENSMUSG00000092074	294.427	-0.18463	0.169837	-1.0871	0.276993	0.48946	Dynlt1a
ENSMUSG00000041236	1356.31	-0.132701	0.122099	-1.08683	0.277111	0.489561	Vps41
ENSMUSG00000021276	118.04	0.259139	0.238454	1.08675	0.277149	0.489561	Cinp
ENSMUSG00000024197	1270.26	-0.103068	0.0948458	-1.08669	0.277176	0.489561	Plin3
ENSMUSG00000041740	7750.76	0.0879372	0.0809433	1.08641	0.2773	0.489561	Rnf10
ENSMUSG00000024978	505.687	0.0978396	0.0900588	1.0864	0.277304	0.489561	Gpam
ENSMUSG00000061028	472.05	-0.10805	0.0994636	-1.08632	0.277336	0.489561	Clasrp
ENSMUSG00000059089	4.55645	-0.221183	0.203615	-1.08629	0.277353	0.489561	Fcgr4
ENSMUSG00000079197	829.903	-0.0976448	0.0898891	-1.08628	0.277355	0.489561	Psme2
ENSMUSG00000002617	59.332	0.245003	0.225668	1.08568	0.277621	0.489935	Zfp40
ENSMUSG00000041396	70.5917	0.211116	0.194464	1.08563	0.277642	0.489935	Mettl18
ENSMUSG00000002661	173.606	-0.187632	0.172911	-1.08513	0.277862	0.490255	Alkbh7
ENSMUSG00000027479	6149.74	-0.182383	0.168088	-1.08504	0.277902	0.490259	Mapre1
ENSMUSG00000024442	1027.52	-0.124506	0.114835	-1.08422	0.278267	0.490785	0610009O20Rik
ENSMUSG00000041073	13.2939	-0.231077	0.213155	-1.08408	0.278329	0.49081	Nacad
ENSMUSG00000009741	410.003	-0.22481	0.207399	-1.08395	0.278387	0.490845	Ubp1
ENSMUSG00000033033	358.802	-0.135046	0.124608	-1.08376	0.27847	0.490924	Calhm2
ENSMUSG00000026739	3284.53	0.13992	0.129117	1.08368	0.278508	0.490925	Bmi1
ENSMUSG00000069920	233.173	-0.189182	0.17467	-1.08308	0.278773	0.491238	B3gnt9
ENSMUSG00000029385	847.25	0.146764	0.135514	1.08302	0.278801	0.491238	Ccng2
ENSMUSG00000052812	518.711	0.159151	0.146989	1.08274	0.278923	0.491387	Atad2b
ENSMUSG00000034121	7.53135	0.201782	0.18647	1.08211	0.279202	0.491806	Mks1
ENSMUSG00000001661	313.37	-0.155946	0.144123	-1.08203	0.279237	0.491806	Hoxc6
ENSMUSG00000037321	15.6399	-0.252926	0.233857	-1.08154	0.279455	0.492109	Tap1
ENSMUSG00000020231	3424.25	-0.128123	0.118471	-1.08148	0.279486	0.492109	Dip2a
ENSMUSG00000025731	151.469	0.214249	0.198149	1.08125	0.279587	0.492219	0610011F06Rik
ENSMUSG00000023007	296.142	-0.191617	0.177254	-1.08103	0.279686	0.492228	Prpf40b
ENSMUSG00000003279	18.0983	0.259203	0.239777	1.08102	0.279689	0.492228	Dlgap1
ENSMUSG00000039908	89.5242	0.241128	0.223064	1.08098	0.279706	0.492228	Slc26a11
ENSMUSG00000025239	1625.25	0.08053	0.0745132	1.08075	0.279809	0.492342	Limd1
ENSMUSG00000045327	68.7974	0.23498	0.217494	1.0804	0.279965	0.492549	6330549D23Rik
ENSMUSG00000037816	184.016	-0.196952	0.182315	-1.08029	0.280015	0.49257	Fbxw17
ENSMUSG00000038181	1448.56	0.110125	0.101999	1.07966	0.280292	0.492989	Chpf2
ENSMUSG00000019214	940.761	0.17143	0.158805	1.0795	0.280365	0.493041	Chtf18
ENSMUSG00000036067	52.8668	-0.247425	0.229242	-1.07932	0.280446	0.493041	Slc2a6
ENSMUSG00000032679	3.19255	-0.189808	0.175864	-1.07929	0.280459	0.493041	Cd59a
ENSMUSG00000030213	1176.01	0.115732	0.107233	1.07925	0.280476	0.493041	Atf7ip
ENSMUSG00000097919	13.5569	0.252484	0.233962	1.07917	0.280513	0.493041	Emc8-1190005i06rik
ENSMUSG00000032584	3.35465	-0.181094	0.167877	-1.07873	0.280706	0.493314	Mst1r
ENSMUSG00000052392	13.4239	0.258056	0.239343	1.07818	0.280952	0.493616	Acot4
ENSMUSG00000027763	10578.5	0.110616	0.102596	1.07816	0.28096	0.493616	Mbnl1
ENSMUSG00000027360	4.18805	0.174869	0.162219	1.07798	0.281043	0.493632	Hdc
ENSMUSG00000039178	298.104	-0.161796	0.150103	-1.0779	0.281079	0.493632	Tbc1d19
ENSMUSG00000027650	848.582	-0.125039	0.11604	-1.07756	0.281231	0.493832	Tti1
ENSMUSG00000039713	406.871	0.234409	0.217561	1.07744	0.281283	0.493856	Plekhg5
ENSMUSG00000007837	86.3956	-0.232133	0.21563	-1.07653	0.281689	0.494446	Prrg2
ENSMUSG00000025428	20299.1	0.0523593	0.0486377	1.07652	0.281696	0.494446	Atp5a1
ENSMUSG00000052031	413.198	0.145635	0.13534	1.07607	0.281896	0.494671	Tagap1
ENSMUSG00000032112	486.445	0.195424	0.181611	1.07606	0.281901	0.494671	Trappc4
ENSMUSG00000009470	7227.47	0.0849753	0.079014	1.07545	0.282175	0.494962	Tnpo1
ENSMUSG00000056947	34.0529	-0.244102	0.22699	-1.07538	0.282203	0.494962	Mab21l1
ENSMUSG00000075054	821.146	-0.136054	0.126521	-1.07535	0.282219	0.494962	Yae1d1
ENSMUSG00000042589	9.31226	0.131995	0.122747	1.07534	0.28222	0.494962	Cux2
ENSMUSG00000049565	12.4295	0.213616	0.198674	1.07521	0.282281	0.494981	Aknad1
ENSMUSG00000037022	41.5469	-0.235761	0.219283	-1.07515	0.282308	0.494981	Mmaa
ENSMUSG00000031595	4.80502	-0.224182	0.208547	-1.07497	0.28239	0.495056	Pdgfrl
ENSMUSG00000031950	1091.25	-0.14229	0.132422	-1.07452	0.282589	0.495278	Gabarapl2
ENSMUSG00000042705	546.126	-0.102972	0.0958311	-1.07451	0.282593	0.495278	Commd10
ENSMUSG00000057054	10.4883	-0.23862	0.222153	-1.07412	0.282767	0.495448	Inca1
ENSMUSG00000025064	6.05732	0.199725	0.186004	1.07377	0.282925	0.495616	Col17a1
ENSMUSG00000043372	87.7468	0.220637	0.205518	1.07357	0.283017	0.495616	Hexim2
ENSMUSG00000027968	1712.4	0.0803761	0.0748749	1.07347	0.28306	0.495616	Larp7
ENSMUSG00000006412	1104.76	-0.0824264	0.0767876	-1.07343	0.283077	0.495616	Pfdn2
ENSMUSG00000039630	3880.19	0.125646	0.117055	1.0734	0.283094	0.495616	Hnrnpu
ENSMUSG00000032571	537.889	0.197197	0.183863	1.07252	0.283487	0.4961	Pik3r4
ENSMUSG00000015850	438.282	-0.205164	0.1913	-1.07247	0.283507	0.4961	Adamtsl4
ENSMUSG00000028035	1239.09	-0.165817	0.154625	-1.07238	0.28355	0.4961	Dnajb4
ENSMUSG00000026960	1050.94	-0.138927	0.129553	-1.07235	0.283563	0.4961	Arl6ip6
ENSMUSG00000029851	20.1267	-0.258157	0.240794	-1.07211	0.283673	0.496225	Tcaf2
ENSMUSG00000003992	608.113	0.11081	0.103391	1.07176	0.28383	0.496411	Ssbp2
ENSMUSG00000003037	1757.13	-0.0950977	0.0887461	-1.07157	0.283913	0.496411	Rab8a
ENSMUSG00000057219	108.043	-0.205762	0.192027	-1.07153	0.283933	0.496411	Armc7
ENSMUSG00000075000	558.623	-0.103591	0.0966882	-1.07139	0.283995	0.496439	Nrbf2
ENSMUSG00000040124	662.549	-0.142784	0.133279	-1.07132	0.284026	0.496439	Gorab
ENSMUSG00000024483	1643.32	-0.112131	0.104711	-1.07086	0.284232	0.496732	Ankhd1
ENSMUSG00000063358	6121.72	0.0611547	0.057124	1.07056	0.284367	0.496899	Mapk1
ENSMUSG00000015016	110.065	-0.257498	0.240597	-1.07025	0.284507	0.496978	Acsf3
ENSMUSG00000022471	1779.18	-0.100467	0.093876	-1.0702	0.284527	0.496978	Xrcc6
ENSMUSG00000025162	4183.4	0.0849183	0.0793664	1.06995	0.284641	0.497108	Csnk1d
ENSMUSG00000047821	693.479	0.106154	0.0992546	1.06951	0.28484	0.497389	Trim16
ENSMUSG00000031970	33.9032	-0.247479	0.231434	-1.06933	0.284922	0.497428	Dbndd1
ENSMUSG00000041849	151.133	-0.221848	0.207472	-1.06929	0.28494	0.497428	Card6
ENSMUSG00000006313	7.7047	0.235033	0.219896	1.06883	0.285144	0.497718	Upk1a
ENSMUSG00000025782	599.925	-0.117089	0.109559	-1.06873	0.285193	0.497735	Taf3
ENSMUSG00000039852	2329.37	-0.169985	0.159117	-1.0683	0.285384	0.497868	Rere
ENSMUSG00000026245	2868.88	0.0951295	0.0890474	1.0683	0.285384	0.497868	Farsb
ENSMUSG00000023973	1147.39	-0.101269	0.0947942	-1.0683	0.285385	0.497868	Cnpy3
ENSMUSG00000026712	3.26596	0.181232	0.169678	1.06809	0.285479	0.49795	Mrc1
ENSMUSG00000002059	2017.64	0.0965464	0.0903972	1.06802	0.28551	0.49795	Rab34
ENSMUSG00000005936	1849.05	0.101007	0.0946288	1.06741	0.285788	0.498309	Kctd20
ENSMUSG00000018405	314.844	-0.248595	0.232905	-1.06737	0.285805	0.498309	Mrm1
ENSMUSG00000053716	2280.29	0.125399	0.11749	1.06731	0.285831	0.498309	Dusp7
ENSMUSG00000084883	73.6424	0.230895	0.216441	1.06678	0.28607	0.498657	Ccdc85c
ENSMUSG00000021998	7.89254	-0.23568	0.220945	-1.06669	0.286113	0.498664	Lcp1
ENSMUSG00000020521	865.234	0.136734	0.12822	1.0664	0.286242	0.498699	Rnft1
ENSMUSG00000021245	107.937	0.191543	0.17963	1.06632	0.28628	0.498699	Mlh3
ENSMUSG00000017615	3221.95	0.0704278	0.0660485	1.06631	0.286286	0.498699	Tnfaip1
ENSMUSG00000047180	12.2083	-0.254176	0.238372	-1.0663	0.286287	0.498699	Neurl3
ENSMUSG00000035441	1366.79	-0.142836	0.133995	-1.06598	0.286434	0.498887	Myo1d
ENSMUSG00000051730	175.783	-0.176533	0.165666	-1.0656	0.286607	0.499115	Mettl5
ENSMUSG00000020790	2599.43	-0.0832476	0.0781323	-1.06547	0.286663	0.499115	Ankfy1
ENSMUSG00000047675	24623.4	-0.075584	0.0709424	-1.06543	0.286682	0.499115	Rps8
ENSMUSG00000033208	4.29051	-0.215013	0.201825	-1.06535	0.28672	0.499115	S100b
ENSMUSG00000017776	4933.7	0.0954111	0.0896011	1.06484	0.286947	0.499391	Crk
ENSMUSG00000005983	68.1295	-0.235672	0.221325	-1.06482	0.286956	0.499391	1700037C18Rik
ENSMUSG00000001630	782.936	-0.14427	0.135561	-1.06424	0.28722	0.499783	Stk38l
ENSMUSG00000089945	7.24977	0.121725	0.114448	1.06358	0.287519	0.500235	Akap2
ENSMUSG00000034813	7.24367	0.229573	0.215892	1.06337	0.287614	0.500266	Grip1
ENSMUSG00000028986	955.36	0.142689	0.134243	1.06292	0.287817	0.500551	Klhl7
ENSMUSG00000059005	17510.4	-0.13725	0.129204	-1.06227	0.288112	0.500962	Hnrnpa3
ENSMUSG00000030246	184.611	-0.15259	0.14365	-1.06223	0.288131	0.500962	Ldhb
ENSMUSG00000027272	515.155	0.235486	0.221734	1.06202	0.288225	0.501058	Ubr1
ENSMUSG00000021010	13.9428	0.243269	0.229186	1.06145	0.288485	0.501411	Npas3
ENSMUSG00000028403	951.031	-0.153877	0.144975	-1.06141	0.288506	0.501411	Zdhhc21
ENSMUSG00000028926	2875.75	-0.0835908	0.0788524	-1.06009	0.289103	0.50238	Cdk14
ENSMUSG00000036860	164.579	-0.192014	0.181247	-1.05941	0.289415	0.502798	Mrpl55
ENSMUSG00000026502	858.428	-0.132047	0.124648	-1.05936	0.289436	0.502798	Desi2
ENSMUSG00000038844	983.711	-0.125686	0.118649	-1.05931	0.28946	0.502798	Kif16b
ENSMUSG00000021506	1760.12	-0.16933	0.1599	-1.05898	0.28961	0.50299	Pitx1
ENSMUSG00000000167	35.6904	-0.251584	0.237609	-1.05881	0.289685	0.503052	Pih1d2
ENSMUSG00000039670	41.0476	0.242614	0.229216	1.05845	0.28985	0.503254	Oxld1
ENSMUSG00000032290	2777.99	-0.0819858	0.0774629	-1.05839	0.289879	0.503254	Ptpn9
ENSMUSG00000030499	1270.84	0.245794	0.232511	1.05713	0.290454	0.504185	Kctd15
ENSMUSG00000039048	498.796	0.110608	0.104643	1.057	0.290512	0.504204	Foxred1
ENSMUSG00000051037	10.8689	-0.235875	0.22317	-1.05693	0.290543	0.504204	Zfp455
ENSMUSG00000004071	712.43	0.108929	0.103081	1.05674	0.290632	0.504289	Cdip1
ENSMUSG00000059439	223.873	-0.215967	0.204431	-1.05643	0.290773	0.504435	Bcas3
ENSMUSG00000087075	5.2902	0.20246	0.191665	1.05632	0.29082	0.504435	A230065H16Rik
ENSMUSG00000078861	142.069	0.217597	0.206	1.0563	0.290833	0.504435	Zfp931
ENSMUSG00000028555	45.2228	-0.234635	0.222184	-1.05604	0.290951	0.504572	Ttc39a
ENSMUSG00000066151	805.889	0.097886	0.0927036	1.0559	0.291013	0.50461	Fkbp15
ENSMUSG00000028772	337.079	0.142605	0.135139	1.05524	0.291314	0.505064	Zcchc17
ENSMUSG00000022052	463.798	-0.114776	0.108786	-1.05505	0.2914	0.505146	Ppp2r2a
ENSMUSG00000018678	647.129	-0.14716	0.139506	-1.05486	0.291487	0.505229	Sp2
ENSMUSG00000025935	2516.8	0.1385	0.131315	1.05471	0.291557	0.505282	Tram1
ENSMUSG00000028010	1575.72	0.082075	0.0778574	1.05417	0.291805	0.505618	Gar1
ENSMUSG00000021993	438.862	0.121729	0.115479	1.05412	0.291829	0.505618	Mipep
ENSMUSG00000030682	84.9583	0.2527	0.239784	1.05386	0.291945	0.505751	Cdipt
ENSMUSG00000019767	4.17723	0.162586	0.154326	1.05352	0.292102	0.505955	Ccdc170
ENSMUSG00000028167	3.9799	0.211379	0.200663	1.0534	0.292158	0.505969	Bdh2
ENSMUSG00000031979	584.715	-0.103264	0.0980359	-1.05333	0.292189	0.505969	Cog2
ENSMUSG00000063838	17.2658	-0.252338	0.239678	-1.05282	0.292424	0.506308	Cdc42ep5
ENSMUSG00000058587	2999.45	-0.110135	0.104658	-1.05234	0.292645	0.506534	Tmod3
ENSMUSG00000034744	267.906	-0.165624	0.157393	-1.0523	0.292664	0.506534	Nagk
ENSMUSG00000022048	636.923	-0.140722	0.133731	-1.05228	0.292673	0.506534	Dpysl2
ENSMUSG00000028329	102.11	-0.186151	0.177122	-1.05097	0.293271	0.507342	Xpa
ENSMUSG00000073591	134.176	-0.194894	0.185446	-1.05095	0.293284	0.507342	Pcdhb22
ENSMUSG00000011427	254.033	0.154344	0.14687	1.05089	0.293309	0.507342	Zfp790
ENSMUSG00000032757	406.55	-0.17304	0.164674	-1.05081	0.293346	0.507342	Bet1
ENSMUSG00000023284	33.896	-0.251073	0.238948	-1.05074	0.293376	0.507342	Zfp605
ENSMUSG00000079557	509.371	-0.123707	0.117762	-1.05048	0.293495	0.50748	37316
ENSMUSG00000054836	62.2068	-0.215925	0.205576	-1.05034	0.293561	0.50748	Elp6
ENSMUSG00000019732	70.4557	0.225927	0.215104	1.05031	0.293574	0.50748	Calr3
ENSMUSG00000032977	1461.59	-0.108937	0.103759	-1.0499	0.293766	0.507744	Fam207a
ENSMUSG00000027536	19.1691	0.252609	0.240728	1.04935	0.294015	0.508106	Chmp4c
ENSMUSG00000069743	44.2035	-0.234979	0.22399	-1.04906	0.294152	0.508274	Zfp820
ENSMUSG00000007603	649.832	0.157504	0.150157	1.04893	0.294211	0.508299	Dus3l
ENSMUSG00000091736	178.274	-0.248694	0.23711	-1.04885	0.294245	0.508299	Yy2
ENSMUSG00000031521	489.107	0.0999341	0.0952933	1.0487	0.294316	0.508332	Aga
ENSMUSG00000024387	2385.93	0.0760332	0.0725064	1.04864	0.294343	0.508332	Csnk2b
ENSMUSG00000056413	3.46456	0.177752	0.169568	1.04826	0.294517	0.508456	Adap1
ENSMUSG00000024335	7027.13	-0.0535483	0.0510846	-1.04823	0.294534	0.508456	Brd2
ENSMUSG00000028100	46.5417	0.231078	0.220479	1.04807	0.294605	0.508511	Nudt17
ENSMUSG00000028780	104.43	0.237348	0.226503	1.04788	0.294694	0.508596	Sema3c
ENSMUSG00000039308	107.895	-0.252534	0.241026	-1.04775	0.294756	0.508634	Ndst2
ENSMUSG00000035776	1117.44	-0.0819247	0.0781977	-1.04766	0.294795	0.508634	Cd99l2
ENSMUSG00000020283	478.381	-0.128672	0.122847	-1.04742	0.294906	0.508728	Pex13
ENSMUSG00000027665	2875.23	-0.168955	0.161313	-1.04737	0.294928	0.508728	Pik3ca
ENSMUSG00000059273	1020.41	-0.135088	0.129003	-1.04717	0.295019	0.508817	Zc3h4
ENSMUSG00000053819	3832.1	0.109007	0.104127	1.04686	0.295163	0.508998	Camk2d
ENSMUSG00000051790	831.059	0.201046	0.192064	1.04677	0.295207	0.509006	Nlgn2
ENSMUSG00000031592	1648.37	0.196475	0.187755	1.04645	0.295354	0.509191	Pcm1
ENSMUSG00000025025	1075.25	-0.0934404	0.0893206	-1.04612	0.295504	0.509381	Mxi1
ENSMUSG00000036503	1536.39	-0.132375	0.126566	-1.0459	0.295607	0.50949	Rnf13
ENSMUSG00000021933	3.1308	0.0966315	0.0924057	1.04573	0.295686	0.509554	Gucy1b2
ENSMUSG00000023075	1728.28	0.0759665	0.0726501	1.04565	0.295723	0.509554	Akirin1
ENSMUSG00000004356	3377.32	0.0959249	0.0917832	1.04512	0.295965	0.509903	Utp20
ENSMUSG00000048109	276.817	0.175259	0.16775	1.04476	0.296133	0.510124	Rbm15
ENSMUSG00000024953	2296.52	0.104954	0.100496	1.04436	0.296319	0.510307	Prdx5
ENSMUSG00000024019	1479.76	0.103499	0.0991081	1.0443	0.296345	0.510307	Cmtr1
ENSMUSG00000073002	11.1753	0.248836	0.238306	1.04419	0.296398	0.510307	Vamp5
ENSMUSG00000102671	11.1753	0.248836	0.238306	1.04419	0.296398	0.510307	Vamp5
ENSMUSG00000079184	776.112	0.203243	0.194709	1.04383	0.296565	0.510462	Mphosph8
ENSMUSG00000060681	524.266	-0.202454	0.193957	-1.04381	0.296572	0.510462	Slc9a6
ENSMUSG00000007653	3.84992	0.133686	0.128095	1.04365	0.296649	0.510466	Gabrb2
ENSMUSG00000027855	16.4988	0.250182	0.239787	1.04335	0.296787	0.51057	Sycp1
ENSMUSG00000040586	295.239	-0.131037	0.125599	-1.0433	0.296811	0.51057	Ofd1
ENSMUSG00000000690	589.21	-0.165952	0.159071	-1.04326	0.296829	0.51057	Hoxb6
ENSMUSG00000003872	9.42088	0.229561	0.220263	1.04221	0.297314	0.510889	Lin7b
ENSMUSG00000037526	206.152	-0.144862	0.138999	-1.04218	0.297329	0.510889	Atg14
ENSMUSG00000000730	32.2056	-0.240378	0.230654	-1.04216	0.297337	0.510889	Dnmt3l
ENSMUSG00000020803	1990.24	0.0986622	0.0946722	1.04215	0.297344	0.510889	Txndc17
ENSMUSG00000039813	249.07	-0.194188	0.186335	-1.04214	0.297345	0.510889	Tbc1d2
ENSMUSG00000063800	1189.21	-0.136189	0.130686	-1.04211	0.297361	0.510889	Prpf38a
ENSMUSG00000058145	3.48014	0.109337	0.10492	1.0421	0.297367	0.510889	Adamts17
ENSMUSG00000022178	1056.69	0.121276	0.116377	1.04209	0.297371	0.510889	Ajuba
ENSMUSG00000039988	2098.25	0.0832244	0.0798767	1.04191	0.297453	0.510947	Ankrd13c
ENSMUSG00000054589	6.92695	0.238748	0.229177	1.04176	0.297522	0.510947	Gm9949
ENSMUSG00000021149	1993	-0.126629	0.121553	-1.04176	0.297523	0.510947	Gtpbp4
ENSMUSG00000020263	1158.48	-0.132575	0.127309	-1.04136	0.297708	0.511197	Appl2
ENSMUSG00000026803	478.886	0.151011	0.145102	1.04073	0.298003	0.511634	Ttf1
ENSMUSG00000035919	107.62	0.229657	0.220792	1.04015	0.29827	0.512025	Bbs9
ENSMUSG00000035293	1433.67	0.13357	0.128439	1.03995	0.298363	0.512116	G2e3
ENSMUSG00000021820	1048.3	-0.0898428	0.0864002	-1.03984	0.298412	0.512131	Camk2g
ENSMUSG00000022749	627.104	-0.126235	0.121438	-1.03951	0.298569	0.51232	Tbc1d23
ENSMUSG00000029049	15.7855	-0.235859	0.22691	-1.03944	0.298601	0.51232	Morn1
ENSMUSG00000053841	2970.02	0.0810396	0.0779938	1.03905	0.298781	0.512508	Txlna
ENSMUSG00000052428	1387.21	0.137749	0.13258	1.03899	0.298812	0.512508	Tmco1
ENSMUSG00000048154	1973.07	0.250301	0.240938	1.03886	0.29887	0.512508	Kmt2d
ENSMUSG00000001558	4.81202	-0.210795	0.202939	-1.03871	0.298939	0.512558	Klhl10
ENSMUSG00000038930	138.677	-0.209841	0.202071	-1.03845	0.29906	0.512696	Rccd1
ENSMUSG00000072437	311.199	-0.132997	0.128101	-1.03822	0.299168	0.512814	Nanos1
ENSMUSG00000073664	576.836	0.178012	0.171485	1.03806	0.299241	0.512871	Nbeal1
ENSMUSG00000045795	210.507	0.225288	0.217059	1.03791	0.299313	0.512926	Whamm
ENSMUSG00000030935	10.9297	0.239706	0.231037	1.03752	0.299493	0.513072	Acsm3
ENSMUSG00000046056	12.3221	0.237508	0.22893	1.03747	0.299518	0.513072	Sbsn
ENSMUSG00000021235	495.657	-0.108383	0.104559	-1.03657	0.299935	0.51355	Coq6
ENSMUSG00000027593	7864.6	-0.0816742	0.0788145	-1.03628	0.30007	0.51355	Raly
ENSMUSG00000024193	320.558	-0.168617	0.162714	-1.03628	0.300071	0.51355	Phf1
ENSMUSG00000021236	520.544	-0.161749	0.156091	-1.03625	0.300087	0.51355	Entpd5
ENSMUSG00000034278	103.512	-0.194943	0.188128	-1.03622	0.300099	0.51355	Dnajc17
ENSMUSG00000030116	4.56256	-0.217937	0.210326	-1.03618	0.300116	0.51355	Mfap5
ENSMUSG00000040591	385.548	-0.136741	0.132008	-1.03585	0.300271	0.513748	1110051M20Rik
ENSMUSG00000023047	14.643	0.246228	0.237735	1.03573	0.30033	0.51378	Amhr2
ENSMUSG00000025377	322.723	0.148307	0.143307	1.03489	0.300719	0.514377	Enthd2
ENSMUSG00000035262	12.709	0.247918	0.239596	1.03474	0.300792	0.514433	Amh
ENSMUSG00000030750	1390.21	-0.109283	0.105677	-1.03412	0.301079	0.514856	Nsmce1
ENSMUSG00000010067	1665.23	0.0833337	0.0806232	1.03362	0.301314	0.515121	Rassf1
ENSMUSG00000024131	5.52866	0.193454	0.187232	1.03323	0.301495	0.515363	Slc3a1
ENSMUSG00000074890	242.622	-0.131808	0.127584	-1.0331	0.301555	0.515389	Lcmt2
ENSMUSG00000027236	230.32	0.16266	0.157459	1.03303	0.301591	0.515389	Eif3j1
ENSMUSG00000024537	720.167	0.111282	0.107743	1.03285	0.301675	0.51544	Psmg2
ENSMUSG00000079109	480.117	0.162348	0.157208	1.03269	0.301748	0.51544	Pms2
ENSMUSG00000042523	360.089	0.235219	0.227777	1.03267	0.301757	0.51544	Dnal1
ENSMUSG00000038028	195.924	-0.170472	0.165279	-1.03142	0.302343	0.516333	Tigar
ENSMUSG00000030788	1361.69	0.19491	0.189011	1.03121	0.302442	0.516433	Rnf141
ENSMUSG00000025503	6068.9	0.0627017	0.0608674	1.03014	0.302947	0.517096	Taldo1
ENSMUSG00000023034	354.66	0.155054	0.150529	1.03006	0.302981	0.517096	Nr4a1
ENSMUSG00000058443	19091.8	-0.167724	0.162834	-1.03003	0.302995	0.517096	Gm5621
ENSMUSG00000036855	3.36688	0.121481	0.11795	1.02994	0.30304	0.517096	Gjd4
ENSMUSG00000012535	3941.7	0.0628649	0.0610388	1.02992	0.303048	0.517096	Tnpo3
ENSMUSG00000096054	126.684	-0.184625	0.179276	-1.02984	0.303086	0.517096	Syne1
ENSMUSG00000052353	658.842	-0.142689	0.138562	-1.02978	0.303112	0.517096	Cemip
ENSMUSG00000035877	468.981	0.181391	0.176199	1.02947	0.303261	0.517282	Zhx3
ENSMUSG00000037316	834.434	0.0975514	0.0947865	1.02917	0.3034	0.517451	Bag4
ENSMUSG00000044056	4.04192	0.203689	0.197975	1.02886	0.303544	0.517629	Efcab9
ENSMUSG00000027954	353.203	-0.144253	0.14026	-1.02846	0.303731	0.517879	Efna1
ENSMUSG00000005150	274.028	-0.144175	0.140204	-1.02833	0.303796	0.517902	Wdr83
ENSMUSG00000028291	1593.06	0.066001	0.0641867	1.02827	0.303825	0.517902	Akirin2
ENSMUSG00000024241	1088.31	0.120183	0.116904	1.02804	0.303929	0.517943	Sos1
ENSMUSG00000026074	6314.42	0.088918	0.0865837	1.02696	0.304439	0.518675	Map4k4
ENSMUSG00000032265	6.01707	-0.20667	0.201264	-1.02686	0.304488	0.518688	Fam46a
ENSMUSG00000020695	2410.78	-0.143278	0.139551	-1.02671	0.304558	0.51874	Mrc2
ENSMUSG00000029554	1882.86	0.0952404	0.0927982	1.02632	0.304742	0.518933	Mad1l1
ENSMUSG00000059824	684.24	-0.157796	0.153756	-1.02628	0.304762	0.518933	Dbp
ENSMUSG00000031740	23.7001	0.246754	0.240464	1.02616	0.304818	0.518933	Mmp2
ENSMUSG00000038668	1326.14	0.106359	0.103652	1.02613	0.304833	0.518933	Lpar1
ENSMUSG00000021713	455.729	-0.222905	0.217302	-1.02578	0.304994	0.519139	Ppwd1
ENSMUSG00000028991	983.906	-0.185515	0.180909	-1.02546	0.305146	0.519329	Mtor
ENSMUSG00000074829	86.4422	-0.218124	0.212778	-1.02513	0.305303	0.519459	2010315B03Rik
ENSMUSG00000098810	86.4422	-0.218124	0.212778	-1.02513	0.305303	0.519459	2010315B03Rik
ENSMUSG00000062981	24.3553	0.222005	0.216622	1.02485	0.305434	0.51956	Mrpl42
ENSMUSG00000024587	11297	0.0838715	0.0818394	1.02483	0.305443	0.51956	Nars
ENSMUSG00000046959	3.8284	0.192752	0.188114	1.02466	0.305525	0.519583	Slc26a1
ENSMUSG00000019813	324.031	-0.141249	0.137853	-1.02463	0.305537	0.519583	Cep57l1
ENSMUSG00000032431	2891.31	-0.11673	0.113937	-1.02451	0.305597	0.519615	Crtap
ENSMUSG00000054057	425.005	-0.204404	0.199533	-1.02441	0.305641	0.519622	A930004D18Rik
ENSMUSG00000021597	702.404	-0.172091	0.168014	-1.02426	0.30571	0.519664	Slf1
ENSMUSG00000033427	38.0149	0.243511	0.23776	1.02419	0.305746	0.519664	Upb1
ENSMUSG00000029050	3388.57	-0.0993994	0.0970764	-1.02393	0.305869	0.519803	Ski
ENSMUSG00000001632	733.792	0.146072	0.142702	1.02361	0.306017	0.519954	Brpf1
ENSMUSG00000038650	8339.44	0.0721835	0.0705224	1.02355	0.306046	0.519954	Rnh1
ENSMUSG00000000142	53.9989	0.230391	0.225104	1.02349	0.306079	0.519954	Axin2
ENSMUSG00000062515	4.41674	0.187357	0.183131	1.02308	0.306272	0.520179	Fabp4
ENSMUSG00000030539	108.951	0.242372	0.236926	1.02299	0.306314	0.520179	Sema4b
ENSMUSG00000026374	2843.63	-0.10715	0.104747	-1.02295	0.306332	0.520179	Tsn
ENSMUSG00000030605	6690.24	-0.0899393	0.0879307	-1.02284	0.306382	0.520195	Mfge8
ENSMUSG00000004952	250.852	0.185681	0.181554	1.02273	0.306435	0.5202	Rasa4
ENSMUSG00000035916	5.70071	0.220886	0.215991	1.02267	0.306466	0.5202	Ptprq
ENSMUSG00000020346	1758.57	-0.0756254	0.0739709	-1.02237	0.306608	0.520372	Mgat1
ENSMUSG00000005125	914.014	0.161933	0.158418	1.02218	0.306694	0.520386	Ndrg1
ENSMUSG00000032062	4.83983	-0.206328	0.201867	-1.0221	0.306735	0.520386	2310030G06Rik
ENSMUSG00000025184	301.777	-0.169424	0.165762	-1.02209	0.306737	0.520386	R3hcc1l
ENSMUSG00000047694	540.751	0.189797	0.185769	1.02168	0.306931	0.520502	Yipf6
ENSMUSG00000039795	294.919	-0.130589	0.127832	-1.02157	0.306984	0.520502	Zfand1
ENSMUSG00000024790	732.275	-0.171346	0.167732	-1.02155	0.306995	0.520502	Sac3d1
ENSMUSG00000085007	3.3019	0.191981	0.187961	1.02139	0.307071	0.520502	Gm11549
ENSMUSG00000025137	967.736	0.151673	0.148498	1.02138	0.307075	0.520502	Pcyt2
ENSMUSG00000032423	11180.8	0.124784	0.122177	1.02135	0.307091	0.520502	Syncrip
ENSMUSG00000020130	1780.27	-0.159358	0.156031	-1.02132	0.307102	0.520502	Tbc1d15
ENSMUSG00000060090	612.898	-0.118496	0.116028	-1.02127	0.307129	0.520502	Rp2
ENSMUSG00000036676	2273	0.150186	0.147136	1.02073	0.307383	0.520796	Tmtc3
ENSMUSG00000029103	1152	0.117212	0.114896	1.02016	0.307652	0.521183	Lrpap1
ENSMUSG00000052533	3536.21	0.0826718	0.0810587	1.0199	0.307776	0.521324	Nup188
ENSMUSG00000026568	446.918	-0.13764	0.134971	-1.01977	0.307837	0.52136	Mpc2
ENSMUSG00000023066	524.658	-0.104574	0.102565	-1.01959	0.307924	0.521439	Rttn
ENSMUSG00000032306	500.406	0.116877	0.11466	1.01934	0.308043	0.521572	Mpi
ENSMUSG00000001741	11.2794	0.236208	0.231798	1.01902	0.308192	0.521695	Il16
ENSMUSG00000032965	569.507	-0.106497	0.10451	-1.01901	0.308197	0.521695	Ift57
ENSMUSG00000021176	37.871	-0.231899	0.227607	-1.01886	0.308271	0.521751	Efcab11
ENSMUSG00000024642	15.2934	-0.244052	0.239686	-1.01822	0.308575	0.52204	Tle4
ENSMUSG00000031790	10.655	-0.24052	0.236231	-1.01816	0.308604	0.52204	Mmp15
ENSMUSG00000064357	9704.26	-0.170806	0.167764	-1.01813	0.308617	0.52204	ATP6
ENSMUSG00000044139	12.2884	0.238919	0.234676	1.01808	0.308641	0.52204	Prss53
ENSMUSG00000040875	82.3529	-0.182676	0.179433	-1.01807	0.308644	0.52204	Osbpl10
ENSMUSG00000071103	7.64689	-0.226307	0.222314	-1.01796	0.308698	0.522062	1700029J07Rik
ENSMUSG00000046516	622.247	0.0914748	0.0898928	1.0176	0.308869	0.522283	Cox17
ENSMUSG00000013973	822.112	-0.0947414	0.0931303	-1.0173	0.309011	0.522413	Dedd
ENSMUSG00000028343	1269.2	-0.132285	0.130039	-1.01727	0.309027	0.522413	Erp44
ENSMUSG00000029104	1137.91	-0.11889	0.11691	-1.01694	0.309182	0.522606	Htt
ENSMUSG00000016409	667.493	-0.114224	0.112336	-1.01681	0.309246	0.522646	Nkap
ENSMUSG00000027692	20.4744	-0.244276	0.240307	-1.01652	0.309382	0.522808	Tnik
ENSMUSG00000038702	500.407	-0.126441	0.124404	-1.01637	0.309453	0.522839	Dsel
ENSMUSG00000001229	1984.76	0.101685	0.100053	1.01631	0.309482	0.522839	Dpp9
ENSMUSG00000039210	364.678	0.170878	0.168183	1.01602	0.309619	0.523002	Gpatch2
ENSMUSG00000041297	722.543	0.138625	0.136467	1.01581	0.30972	0.523104	Cdk13
ENSMUSG00000070972	394.043	0.145804	0.143619	1.01522	0.310002	0.523511	Dnajc25
ENSMUSG00000029571	1032.75	-0.136409	0.134431	-1.01472	0.310241	0.523795	Tmem106b
ENSMUSG00000026196	609.302	-0.134705	0.132757	-1.01467	0.310261	0.523795	Bard1
ENSMUSG00000019917	1054.83	-0.136488	0.134544	-1.01445	0.310367	0.523795	40422
ENSMUSG00000050088	591.628	-0.10684	0.105319	-1.01444	0.310373	0.523795	1600012H06Rik
ENSMUSG00000042541	2117.27	-0.132009	0.130139	-1.01437	0.310407	0.523795	Shfm1
ENSMUSG00000036810	1181.93	-0.131608	0.129758	-1.01426	0.310461	0.523795	Cnep1r1
ENSMUSG00000028292	511.035	0.164429	0.162128	1.01419	0.31049	0.523795	Rars2
ENSMUSG00000014791	3.84672	-0.18865	0.186012	-1.01418	0.310495	0.523795	Elmo3
ENSMUSG00000067925	260.945	0.170288	0.167928	1.01405	0.310558	0.523832	Cxx1a
ENSMUSG00000023952	587.753	0.174428	0.172036	1.0139	0.310629	0.523884	Gtpbp2
ENSMUSG00000021590	12.1664	-0.24201	0.238852	-1.01322	0.310954	0.524227	Spata9
ENSMUSG00000047656	50.4462	-0.215778	0.213004	-1.01302	0.31105	0.524249	Trpt1
ENSMUSG00000004788	1748.8	0.163636	0.161547	1.01293	0.311091	0.524249	Eif2b2
ENSMUSG00000042682	916.428	-0.123988	0.122412	-1.01287	0.31112	0.524249	Selk
ENSMUSG00000033769	1305.85	-0.110253	0.108856	-1.01284	0.311137	0.524249	Exoc6b
ENSMUSG00000025350	75.5972	-0.222892	0.220096	-1.0127	0.311202	0.524249	Rdh5
ENSMUSG00000020151	6.46844	0.213476	0.210802	1.01268	0.311212	0.524249	Ptprr
ENSMUSG00000031201	684.764	0.113519	0.112131	1.01238	0.311356	0.524423	Brcc3
ENSMUSG00000048232	216.282	-0.166373	0.164415	-1.01191	0.311582	0.524735	Fbxo10
ENSMUSG00000037991	225.934	-0.16076	0.158886	-1.01179	0.311638	0.524761	Rmi2
ENSMUSG00000059776	7.76255	-0.214444	0.212067	-1.01121	0.311918	0.525164	Rpl13-ps6
ENSMUSG00000055835	65.5153	-0.237441	0.234841	-1.01107	0.311983	0.525205	Zfp1
ENSMUSG00000101337	3.198	0.18732	0.185343	1.01067	0.312177	0.525462	Dnah7c
ENSMUSG00000060591	3283.32	-0.0633113	0.0626852	-1.00999	0.312501	0.525678	Ifitm2
ENSMUSG00000021039	2241.71	0.0861335	0.0852879	1.00991	0.312536	0.525678	Snw1
ENSMUSG00000049482	694.051	0.132877	0.131575	1.00989	0.312546	0.525678	Ctu2
ENSMUSG00000023723	396.607	0.172421	0.170733	1.00989	0.312548	0.525678	Mrps23
ENSMUSG00000098375	396.607	0.172421	0.170733	1.00989	0.312548	0.525678	Mrps23
ENSMUSG00000035086	1652.47	0.091095	0.0902033	1.00989	0.31255	0.525678	Becn1
ENSMUSG00000025232	1526.14	-0.074391	0.0736745	-1.00973	0.312627	0.525739	Hexa
ENSMUSG00000003198	88.0001	-0.207661	0.205751	-1.00928	0.312839	0.525894	Zfp959
ENSMUSG00000029135	4805.68	-0.0594131	0.0588683	-1.00925	0.312852	0.525894	Fosl2
ENSMUSG00000066406	100.481	0.0863283	0.085542	1.00919	0.312882	0.525894	Akap13
ENSMUSG00000000568	7263.51	-0.134271	0.133091	-1.00887	0.313039	0.526089	Hnrnpd
ENSMUSG00000036061	444.756	-0.120127	0.119106	-1.00858	0.313178	0.526254	Smug1
ENSMUSG00000015093	4.10575	0.193118	0.191518	1.00836	0.313284	0.526363	Clic3
ENSMUSG00000031536	311.475	0.132252	0.131171	1.00825	0.313336	0.526381	Polb
ENSMUSG00000025340	470.605	0.116264	0.115408	1.00742	0.313734	0.526981	Rabgef1
ENSMUSG00000037134	312.498	0.173651	0.172425	1.00711	0.313881	0.527106	Prmt9
ENSMUSG00000024054	2569.72	0.0961844	0.095507	1.00709	0.31389	0.527106	Smchd1
ENSMUSG00000096696	199.646	0.200528	0.199134	1.007	0.313934	0.527112	Zfp960
ENSMUSG00000022899	19.1745	-0.239441	0.237842	-1.00672	0.314068	0.527235	Slc15a2
ENSMUSG00000028111	3.11121	0.186009	0.184775	1.00668	0.31409	0.527235	Ctsk
ENSMUSG00000042215	1232.3	-0.112559	0.111832	-1.00649	0.314178	0.527278	Bag2
ENSMUSG00000026970	6479.61	-0.0895387	0.0889734	-1.00635	0.314245	0.527278	Rbms1
ENSMUSG00000071632	172.482	-0.177704	0.176596	-1.00628	0.314282	0.527278	2510002D24Rik
ENSMUSG00000032235	420.121	0.146965	0.146053	1.00624	0.3143	0.527278	Ice2
ENSMUSG00000041498	528.682	-0.109015	0.108353	-1.00612	0.314359	0.527278	Kif14
ENSMUSG00000017720	4.24205	0.151938	0.151015	1.00611	0.314361	0.527278	Trp53tg5
ENSMUSG00000040220	892.479	-0.0844884	0.0839895	-1.00594	0.314444	0.527286	Gas8
ENSMUSG00000026860	1101.09	0.136306	0.135502	1.00593	0.314448	0.527286	Sh3glb2
ENSMUSG00000044052	33.2966	0.237224	0.236174	1.00445	0.315164	0.52835	Ccr10
ENSMUSG00000024597	5735.08	-0.107167	0.106725	-1.00414	0.315312	0.528465	Slc12a2
ENSMUSG00000073758	15.1128	0.23724	0.236263	1.00413	0.315315	0.528465	Sh3d21
ENSMUSG00000027366	1251.71	0.123706	0.123217	1.00397	0.315395	0.52853	Sppl2a
ENSMUSG00000040236	626.306	-0.107942	0.107535	-1.00378	0.315483	0.528608	Trappc5
ENSMUSG00000021610	2360.81	-0.0819341	0.0816321	-1.0037	0.315523	0.528608	Clptm1l
ENSMUSG00000047246	17.9803	0.241815	0.240974	1.00349	0.315624	0.528654	Hist1h2be
ENSMUSG00000042121	759.263	-0.103677	0.103318	-1.00347	0.315632	0.528654	Ssh1
ENSMUSG00000028910	682.653	0.132889	0.132483	1.00306	0.315831	0.528918	Mecr
ENSMUSG00000001228	7883.9	0.0649145	0.0647376	1.00273	0.31599	0.529115	Uhrf1
ENSMUSG00000025402	5697.96	0.104658	0.104383	1.00263	0.316038	0.529126	Nab2
ENSMUSG00000032041	557.849	-0.16703	0.166643	-1.00232	0.316188	0.529309	Tirap
ENSMUSG00000049191	3.99141	-0.147291	0.147021	-1.00184	0.316423	0.529576	Rgag4
ENSMUSG00000046668	302.797	-0.123927	0.123702	-1.00182	0.31643	0.529576	Cxxc5
ENSMUSG00000026718	1733.9	0.120982	0.12082	1.00134	0.316661	0.529895	Stam
ENSMUSG00000023345	82.3314	-0.210844	0.210625	-1.00104	0.316807	0.530069	Poc1a
ENSMUSG00000038538	625.318	0.140902	0.140798	1.00074	0.316953	0.530246	Ubn2
ENSMUSG00000002105	1435.37	0.148447	0.148355	1.00062	0.31701	0.530271	Slc39a13
ENSMUSG00000029922	574.791	0.0983938	0.0983506	1.00044	0.317098	0.53035	Mkrn1
ENSMUSG00000057406	6158.59	-0.111906	0.111914	-0.999923	0.317348	0.530664	Whsc1
ENSMUSG00000051517	368.136	-0.139867	0.139883	-0.99988	0.317369	0.530664	Arhgef39
ENSMUSG00000066571	915.319	0.114414	0.114452	0.999666	0.317472	0.530768	4931406P16Rik
ENSMUSG00000041420	6.47531	0.217469	0.21758	0.99949	0.317557	0.530842	Meis3
ENSMUSG00000017756	509.557	-0.121908	0.121989	-0.999343	0.317629	0.530871	Slc12a7
ENSMUSG00000063972	104.111	0.23138	0.231548	0.999275	0.317662	0.530871	Nr6a1
ENSMUSG00000030271	369.211	-0.158146	0.158289	-0.999097	0.317748	0.530871	Ogg1
ENSMUSG00000021519	560.169	-0.141353	0.141483	-0.999082	0.317755	0.530871	Mterf3
ENSMUSG00000034485	1559.98	0.184954	0.185134	0.999029	0.317781	0.530871	Uaca
ENSMUSG00000028703	2086.9	0.0790939	0.0791833	0.998871	0.317857	0.53093	Lrrc41
ENSMUSG00000040712	701.687	0.141108	0.141291	0.998703	0.317938	0.530997	Camta2
ENSMUSG00000027611	24.7809	-0.231337	0.23167	-0.998563	0.318007	0.531042	Procr
ENSMUSG00000030583	4289.37	0.156449	0.1567	0.998399	0.318086	0.531106	Sipa1l3
ENSMUSG00000092086	18.8569	-0.234368	0.234766	-0.998302	0.318133	0.531111	Gm6793
ENSMUSG00000017929	1169.9	-0.109379	0.109574	-0.998222	0.318172	0.531111	B4galt5
ENSMUSG00000028653	234.874	0.138238	0.138582	0.997513	0.318515	0.531616	Trit1
ENSMUSG00000068270	735.235	-0.139137	0.139502	-0.99738	0.31858	0.531654	Shroom4
ENSMUSG00000020620	9.00196	-0.2345	0.235163	-0.997181	0.318677	0.531747	Abca8b
ENSMUSG00000075271	97.3866	0.191175	0.191773	0.996881	0.318822	0.531921	Ttc30a1
ENSMUSG00000033106	556.797	0.103711	0.104064	0.996603	0.318957	0.532077	Slc7a6os
ENSMUSG00000022702	2269.73	-0.0696512	0.0698958	-0.996501	0.319007	0.532091	Hira
ENSMUSG00000002949	1170.02	0.111093	0.111503	0.996327	0.319091	0.532094	Timm44
ENSMUSG00000021539	3.13088	0.159298	0.159972	0.995783	0.319355	0.532466	Lect2
ENSMUSG00000030768	750.865	0.203954	0.205016	0.994821	0.319824	0.533177	Disp1
ENSMUSG00000027624	5477.13	-0.074153	0.0745502	-0.994672	0.319896	0.533229	Epb41l1
ENSMUSG00000052698	739.385	0.132273	0.133009	0.994469	0.319995	0.533324	Tln2
ENSMUSG00000030104	2529.11	-0.0869166	0.0874659	-0.993719	0.32036	0.533864	Edem1
ENSMUSG00000030861	964.454	0.117121	0.117877	0.993588	0.320423	0.533901	Acadsb
ENSMUSG00000050891	312.546	-0.151052	0.152043	-0.993485	0.320474	0.533915	Tatdn1
ENSMUSG00000017831	1743.12	-0.119546	0.120369	-0.993159	0.320632	0.534111	Rab5a
ENSMUSG00000062949	344.903	0.168942	0.170144	0.992937	0.32074	0.534222	Atp11c
ENSMUSG00000043999	3.58064	-0.180765	0.182192	-0.992165	0.321117	0.53478	Gpr75
[truncated: 13,167 more rows]
